# Supplementary material for: Advancing Personalized Medicine in Alzheimer’s Disease: Liquid Biopsy Epigenomics Unveil APOE ε4-Linked Methylation Signatures
Source: Int J Mol Sci. 2025 Apr 5;26(7):3419. doi: 10.3390/ijms26073419 (PMC11989983; doi:10.3390/ijms26073419)
Supplement: Supplementary file 1 [file ijms-26-03419-s001.zip]

Archive with 2 entries (2 files):
- Supplementary Figures_final.pdf
- Supplementary Tables S1-S7_final.xlsx
