# Supplementary material for: Advancing Personalized Medicine in Alzheimer’s Disease: Liquid Biopsy Epigenomics Unveil APOE ε4-Linked Methylation Signatures
Source: Int J Mol Sci. 2025 Apr 5;26(7):3419. doi: 10.3390/ijms26073419 (PMC11989983; doi:10.3390/ijms26073419)
Supplement: Supplementary file 1 [file ijms-26-03419-s001.zip › Supplementary Tables S1-S7_final.xlsx]

## Sheet: Table S1
Table S1: Blood samples set finally analyzed by Illumina EPICBeadChip array. The table shows the phenotypical features of the subjects included in the study.
Phenotypical features	Controls (n=30)	AD patients (n=33)	p-value
Median (IQR)
Age (years)	77 (73-80)	78 (73-83)	0.314
MMSE	30 (29-30)	22 (19-26)	0
GDS	1 (1-1)	4 (4-4)	0
cfDNA amount (ng)	95 (47-228)	90 (34-247)	0.625
N (%)
Gender			0.701
Female	16	16 (53)
Male	14 (47)	14 (47)
APOE genotype			<0.001
ε4 non-carriers	27 (90)	14 (42)
ε4 carrriers	3 (10)	19 (58)
pTau181 (pg/mL)	1.6 (1.2-1-9)	3 (2-3.8)	<0.001

## Sheet: Table S2
Table S2. Top Diseases and Biofunctions
	Name	p-value range	Nº genes in dataset
Diseases and Disorders	Neurological Disease	4.53E-02 - 1.10E-03	30
	Organismal Injury and Abnormalities	4.53E-02 - 1.10E-03	30
	Cancer	4.53E-02 - 1.10E-03	29
	Developmental Disorder	2.20E-03 - 2.20E-03	1
	Ophthalmic Disease	2.20E-03 - 2.20E-03	1
Molecular and Cellular Functions	Cellular Function and Maintenance	3.42E-02 - 2.83E-05	8
	Cellular Assembly and Organization	4.32E-02 - 2.83E-05	8
	Cellular Growth and Proliferation	3.42E-02 - 9.55E-04	8
	Cellular Development	3.89E-02 - 9.55E-04	8
	Cell Morphology	4.11E-02 - 9.55E-04	7
Physiological System Development and Function	Nervous System Development and Function	4.95E-02 - 2.83E-05	11
	Tissue Development	4.95E-02 - 9.55E-04	8
	Tissue Morphology	4.21E-02 - 2.38E-05	7
	Organismal Development	4.95E-02 - 9.55E-04	7
	Embryonic Development	4.95E-02 - 9.55E-04	6

## Sheet: Table S3
Table S3. Upstream regulators for genes in the dataset
Upstream Regulator	Molecule Type	p-value of overlap	Target molecules in dataset
SPTBN4	other	0.00443	ANK3
DCC	transmembrane receptor	0.00664	MAG
GLDN	other	0.00664	ANK3
MBD2	transcription regulator	0.00664	ADGRB1
NRCAM	other	0.00664	ANK3
SLC25A12	transporter	0.00664	MAG
Agmatine	chemical - endogenous mammalian	0.00664	BMP7
ATF3	transcription regulator	0.00884	HSPB2
HSPA5	enzyme	0.011	MAG
MYRF	transcription regulator	0.011	MAG
POU3F1	transcription regulator	0.011	MAG
MTOR	kinase	0.0126	ERICH5,MAG
Levodopa	chemical - endogenous mammalian	0.0139	ARAP1,CMTM8,DGKI,SYNE1, TMEM63B
PRMT1	enzyme	0.0154	MAG
HSF1	transcription regulator	0.0198	HSPB2
APOE	transporter	0.0207	ADGRB1,ANK3
EGR2	transcription regulator	0.0207	GLRA1,MAG
B4GALNT1	enzyme	0.0241	MAG
HDAC5	transcription regulator	0.0306	MAG
MAP2K1	kinase	0.0328	MAG
ACSL5	enzyme	0.0349	GALNT13
NFASC	other	0.0371	ANK3
PREX1	other	0.0392	BMP7
ULK4	kinase	0.0435	TMEM67

## Sheet: Table S4
Table S4. Differentially methylated positions (DMPs) in cfDNA from AD APOE ε4 carriers and Controls APOE ε4 non-carriers. The table shows 980 DMPs with difference > 0.100, prioritized by beta difference criteria. Each DMP (CpG site) was annotated by UCSC hg19 build.
DMP	Genomic coordinates		Gene ID	Relation to CpG context	Relation to Gene Structure	p-value	β-difference
cg09518226	chr9	129174148	NRON	OpenSea	TSS1500	0.019106	0.187104
cg09465533	chr3	32327675	CMTM8	OpenSea	Body	0.000131139	0.175148
cg13578160	chr7	72813978		OpenSea		0.000986818	0.166477
cg00796424	chr12	54365966	HOXC11	N_Shore	TSS1500	0.000332406	0.164031
cg11646124	chr1	182140416		OpenSea		0.00765655	0.156661
cg26802564	chr1	30446406		OpenSea		0.000784069	0.152796
cg05122437	chr13	30055092	MTUS2	S_Shore	Body	0.0333006	0.149718
cg26023019	chr21	31311859	GRIK1	Island	1stExon	0.0215461	0.149353
cg24350296	chr13	24144486	TNFRSF19	OpenSea	TSS1500	0.00916525	0.148088
cg08265274	chr6	32490444	HLA-DRB5	S_Shore	Body	0.0299916	0.1465
cg22190077	chr12	27959878		OpenSea		0.00538113	0.145687
cg22597210	chr19	10172841	C3P1	Island	Body	0.00412211	0.145526
cg04194449	chr10	73633607		OpenSea		0.00650104	0.145425
cg09615411	chr8	125764437		OpenSea		0.0136583	0.143644
cg21550804	chr8	74282865		OpenSea		0.0113536	0.142961
cg16397563	chr12	124521481		OpenSea		0.00998773	0.137502
cg20527831	chr12	131272906		OpenSea		0.00805675	0.136936
cg14523898	chr1	38220138	EPHA10	S_Shore	Body	0.000908536	0.133866
cg26827876	chr19	51409609	KLK4	N_Shelf	3'UTR	0.00494254	0.13359
cg00334012	chr16	23186659		OpenSea		0.000582183	0.129135
cg23365293	chr6	32489984	HLA-DRB5	Island	Body	0.0161053	0.127851
cg26861034	chr22	26908874	TFIP11	S_Shore	TSS1500	0.000756732	0.12773
cg02535060	chr10	134150690	LRRC27	OpenSea	Body	0.0194773	0.126566
cg01996567	chr7	149484880	SSPO	N_Shelf	Body	0.0170291	0.125389
cg07983614	chr16	84587903		OpenSea		0.0099724	0.125311
cg14422334	chr16	17623956		OpenSea		0.00527665	0.124104
cg07812827	chr8	74282708		OpenSea		0.00286096	0.123953
cg14190151	chr2	14778017	FAM84A	S_Shelf	3'UTR	0.00346156	0.122771
cg06717221	chr19	1790921	ATP8B3	S_Shore	Body	0.00123059	0.122647
cg14259717	chr11	18433732	LDHC	OpenSea	TSS200	0.0226474	0.121863
cg00464392	chr19	54401709	PRKCG	Island	ExonBnd	0.0228472	0.12123
cg05192326	chr10	24297893	KIAA1217	OpenSea	5'UTR	0.0255635	0.120577
cg03330181	chr10	134150700	LRRC27	OpenSea	1stExon	0.0108833	0.119434
cg20851259	chr7	130923554	MKLN1	OpenSea	Body	0.0353917	0.119416
cg13335070	chr8	97669706	CPQ	OpenSea	5'UTR	0.0409425	0.119166
cg07115206	chr16	6425686	A2BP1	OpenSea	5'UTR	0.00511209	0.118699
cg08717880	chr2	177014849	HOXD4	N_Shore	TSS1500	0.0183866	0.118
cg03369084	chr12	55523236	OR9K2	OpenSea	TSS1500	0.0352036	0.117904
cg03641585	chr17	10761400		OpenSea		0.0310101	0.117524
cg07953944	chr9	101246571	GABBR2	OpenSea	Body	0.008371	0.116532
cg06572225	chr11	7748353		OpenSea		0.00678432	0.116273
cg16587952	chr8	73163524		N_Shore		0.00234917	0.115921
cg17837528	chr11	86085559	CCDC81	N_Shore	TSS1500	0.00434713	0.115476
cg05349667	chr20	25731997		OpenSea		0.00184788	0.114338
cg13659405	chr2	189890245		OpenSea		0.000516134	0.114079
cg25406755	chr22	26908877	TFIP11	S_Shore	TSS1500	0.00209957	0.113993
cg22586726	chr10	134150542	LRRC27	OpenSea	Body	0.0104078	0.113904
cg11698036	chr20	35559247	SAMHD1	OpenSea	Body	0.00793477	0.113362
cg11240687	chr7	96353243		OpenSea		0.00637185	0.113233
cg19101513	chr6	40636371		OpenSea		0.00200428	0.11241
cg11144555	chr5	163723934		OpenSea		0.000137652	0.112116
cg18540328	chr5	90575362		N_Shore		0.0429335	0.11124
cg05401945	chr3	56590734	CCDC66	N_Shore	TSS1500	0.0101728	0.110849
cg23024444	chr5	159848299	PTTG1	N_Shore	TSS1500	0.024614	0.11079
cg25076597	chr10	134150581	LRRC27	OpenSea	Body	0.00868347	0.110175
cg06378490	chr3	194833431	C3orf21	OpenSea	Body	0.0313201	0.110122
cg02092328	chr15	26261124	LOC100128714	OpenSea	Body	0.0066872	0.109861
cg08242633	chr8	2591411		OpenSea		0.0194389	0.109728
cg16017089	chr11	73053830	ARHGEF17	Island	Body	0.0414942	0.109506
cg12151328	chr3	112709521	GTPBP8	N_Shore	TSS1500	0.0108444	0.109404
cg12559471	chr4	58021530		OpenSea		0.0335872	0.109306
cg03463818	chr8	94766468	TMEM67	N_Shore	TSS1500	0.0458626	0.109292
cg10391129	chr21	43319594	C2CD2	OpenSea	Body	0.00977991	0.108757
cg18444875	chr8	107460168	OXR1	OpenSea	Body	8.21961e-05	0.108632
cg20008800	chr17	10761562		OpenSea		0.0261968	0.108437
cg19710238	chr2	382237		OpenSea		0.0106153	0.107722
cg03303895	chr1	167611735	RCSD1	OpenSea	Body	0.00446561	0.107381
cg17004583	chr18	74966784	GALR1	S_Shelf	Body	0.00125129	0.107198
cg08777095	chr2	87052406	CD8B	OpenSea	Body	0.00147111	0.10694
cg06699195	chr2	863889		N_Shore		0.00334228	0.106645
cg21614690	chr12	117316230	HRK	N_Shore	3'UTR	0.0116929	0.106393
cg26585966	chr2	137301402		OpenSea		0.00500017	0.106204
cg13530162	chr3	32330506	CMTM8	OpenSea	Body	0.00305466	0.105816
cg01716975	chr8	65292373		S_Shore		0.011245	0.105804
cg07646362	chr16	34208469		Island		0.00126125	0.105579
cg21996068	chr16	20360217	UMOD	Island	Body	0.0145834	0.105481
cg23240888	chr12	127210740		N_Shore		0.000695315	0.105281
cg06941429	chr12	59139263		OpenSea		0.0271307	0.105209
cg08713568	chr1	91195504		S_Shelf		0.00546508	0.104843
cg03025176	chr4	7086303		OpenSea		0.000506441	0.104637
cg05021589	chr6	6588931	LY86	OpenSea	TSS200	0.0347117	0.10405
cg21538208	chr4	4864488	MSX1	Island	Body	4.42227e-05	0.103994
cg27416647	chr15	96630572		OpenSea		0.0495271	0.103911
cg09867448	chr4	71588310	RUFY3	OpenSea	1stExon	0.0425754	0.103685
cg15534579	chr16	75598952	GABARAPL2	N_Shore	TSS1500	0.00113068	0.103477
cg17553300	chr3	55508460	WNT5A	Island	Body	0.0391932	0.103388
cg22448304	chr2	130323509		OpenSea		0.0105611	0.103336
cg04855791	chr14	69864005	SLC39A9	N_Shore	TSS1500	0.0477718	0.10286
cg06285911	chr18	14179364		Island		0.0011911	0.102853
cg17017814	chr11	48509488	OR4A47	OpenSea	TSS1500	0.00935301	0.102837
cg21477448	chr7	52907169		OpenSea		0.0196283	0.102745
cg08152411	chr1	198629993	PTPRC	OpenSea	Body	0.0178538	0.10274
cg13581422	chr3	130236522		S_Shore		0.0211259	0.102731
cg15846506	chr10	110612108		OpenSea		0.00384149	0.102586
cg06630413	chr12	54366875	HOXC11	Island	TSS200	0.0203409	0.102289
cg23217262	chr16	34441917		Island		0.00059188	0.102042
cg27160395	chr2	177014949	HOXD4	Island	TSS1500	0.0430828	0.101921
cg02664787	chr11	132814660	OPCML	S_Shore	Body	0.000509137	0.101917
cg00055434	chr1	2415344	PLCH2	Island	Body	0.033264	0.101457
cg24149528	chr15	26341034		OpenSea		0.00452294	0.101433
cg06793162	chr6	32452388		OpenSea		0.000134843	0.101365
cg17191718	chr1	198618544	PTPRC	OpenSea	Body	0.0221769	0.101347
cg26095395	chr4	582447		Island		0.000673364	0.101152
cg03475293	chr6	7051303		N_Shore		0.00162846	0.100906
cg27310024	chr15	90950101	IQGAP1	OpenSea	Body	0.000299646	0.100696
cg24327375	chr5	158871682		OpenSea		0.00177084	0.100604
cg03998338	chr16	55794910	CES4	Island	Body	0.00859521	0.10057
cg20018253	chr14	94346104		OpenSea		0.0418633	0.100262
cg08049923	chr3	195538917	MUC4	OpenSea	TSS200	0.00333714	-0.100032
cg08153693	chr8	64680636	LINC01289	OpenSea	TSS1500	0.0466966	-0.100038
cg13718972	chr15	101734560	CHSY1	OpenSea	Body	0.0213657	-0.100065
cg02674474	chr20	9818397	PAK7	N_Shore	5'UTR	0.0173824	-0.10018
cg18496235	chr16	25248855	ZKSCAN2	OpenSea	3'UTR	0.0490316	-0.100229
cg26712673	chr8	145501817	BOP1	N_Shore	Body	0.00238786	-0.100255
cg05677900	chr8	59969254	TOX	OpenSea	Body	0.0249804	-0.100272
cg20296298	chr2	210074020		Island		0.042967	-0.100278
cg16911720	chr15	45402305	DUOX2	N_Shore	Body	0.029897	-0.100307
cg11804239	chr3	180970464		OpenSea		0.0285291	-0.100361
cg10058228	chr1	116899488		OpenSea		0.00111947	-0.100411
cg21010821	chr11	111782679	HSPB2	OpenSea	TSS1500	0.00860672	-0.100427
cg17970279	chr2	9331963		OpenSea		0.040073	-0.100473
cg18910313	chr19	10222409	PPAN-P2RY11	S_Shore	Body	0.000806815	-0.100474
cg09582351	chr12	29534625	ERGIC2	S_Shore	TSS1500	0.00833696	-0.100478
cg13460556	chr15	89709638	ABHD2	OpenSea	Body	0.0135407	-0.100507
cg06230206	chr11	126456119	KIRREL3	OpenSea	Body	0.0140726	-0.100648
cg26299044	chr17	39021588	KRT12	S_Shore	Body	0.0272243	-0.100671
cg00314622	chr3	12199836	SYN2	N_Shore	Body	0.0315204	-0.100687
cg05611670	chr19	42434385		N_Shelf		0.00013092	-0.100704
cg08904394	chr11	64108902	CCDC88B	N_Shore	Body	0.0484279	-0.100718
cg22811647	chr14	105748448	BRF1	OpenSea	Body	0.000746148	-0.100725
cg15125801	chr12	68786076		OpenSea		0.00412547	-0.100751
cg11024597	chr2	106681411	C2orf40	N_Shore	TSS1500	0.0429088	-0.100778
cg22817638	chr22	38485720	BAIAP2L2	Island	Body	0.0189171	-0.100779
cg09796170	chr1	156548174	TTC24	OpenSea	TSS1500	0.0114736	-0.100801
cg00204748	chr12	29376779	FAR2	OpenSea	1stExon	0.0324438	-0.100858
cg20547759	chr8	56434266	XKR4	OpenSea	Body	0.00731407	-0.10086
cg21640198	chr5	138052257		OpenSea		0.0269025	-0.10087
cg00273198	chr9	139069298		N_Shore		0.00740008	-0.100897
cg11881280	chr15	63824089	USP3	OpenSea	Body	0.00886563	-0.100984
cg18066403	chr10	91605652		OpenSea		0.000680233	-0.10103
cg16820406	chr6	110992415	CDK19	OpenSea	Body	0.0109919	-0.101039
cg25521400	chr2	62445279	B3GNT2	OpenSea	5'UTR	0.00953976	-0.101045
cg01308862	chr6	16158522		OpenSea		0.00731012	-0.101098
cg15245556	chr22	49843259		N_Shore		0.00477598	-0.101101
cg16554951	chr8	6565029	AGPAT5	N_Shore	TSS1500	0.0170521	-0.101119
cg20176777	chr1	215179191	KCNK2	OpenSea	5'UTR	0.00172775	-0.10114
cg20277909	chr20	42554383	TOX2	OpenSea	Body	0.0153518	-0.101147
cg09565226	chr16	84759648	USP10	OpenSea	Body	0.00213426	-0.101148
cg07018550	chr9	16254284	C9orf92	OpenSea	TSS1500	0.00907951	-0.10116
cg22579691	chr19	36049734	ATP4A	S_Shore	Body	0.00866696	-0.101163
cg08494221	chr8	30892479	PURG	OpenSea	TSS1500	0.0192175	-0.101165
cg03505836	chr3	64172367	PRICKLE2-AS3	OpenSea	TSS1500	0.0266669	-0.101202
cg01428071	chr6	79785773	PHIP	N_Shore	Body	0.00104811	-0.101269
cg04297507	chr4	108749432	SGMS2	S_Shelf	5'UTR	0.00848803	-0.101329
cg09935388	chr1	92947588	GFI1	Island	Body	0.037703	-0.101337
cg09940188	chr17	1686671	SMYD4	OpenSea	Body	0.0233055	-0.101341
cg21570635	chr16	58032224	ZNF319	N_Shore	5'UTR	0.0142847	-0.101447
cg06528823	chr10	32303107	KIF5B	OpenSea	3'UTR	0.00682963	-0.101476
cg16488116	chr3	142316059	PLS1	S_Shore	5'UTR	0.0482276	-0.101511
cg20187292	chr21	16583913		OpenSea		0.00191034	-0.10153
cg13108910	chr7	130081450	CEP41	S_Shore	TSS1500	0.0166617	-0.101531
cg04476070	chr16	88679600	ZC3H18	OpenSea	Body	0.00703536	-0.101568
cg18499339	chr19	18761423	KLHL26	Island	Body	0.00085534	-0.10157
cg02661079	chr20	44829722	CDH22	Island	Body	0.0377349	-0.101595
cg10265365	chr19	42827690	TMEM145	N_Shore	Body	0.00435006	-0.101652
cg02452732	chr17	41158611	IFI35	OpenSea	TSS200	0.0159244	-0.101658
cg16663497	chr5	140472925	PCDHB2	N_Shelf	TSS1500	0.00114636	-0.101663
cg02400708	chr1	36947271	CSF3R	OpenSea	5'UTR	0.0048492	-0.101666
cg10940969	chr6	80176276		OpenSea		0.0324134	-0.101682
cg10130811	chr11	66277720	BBS1	OpenSea	TSS1500	0.00377326	-0.101732
cg26851891	chr5	88119579	MEF2C	OpenSea	1stExon	0.0346829	-0.101792
cg19284751	chr2	119699789	MARCO	OpenSea	1stExon	0.0260258	-0.101822
cg01738702	chr8	41400316	GINS4	OpenSea	3'UTR	0.000405356	-0.101841
cg05434641	chr16	56391437		OpenSea		0.00317937	-0.101877
cg06366675	chr4	121844638	PRDM5	S_Shore	TSS1500	0.00511737	-0.101879
cg03626672	chr2	237478664	CXCR7	S_Shore	5'UTR	0.00555992	-0.101883
cg13800612	chr4	7750489		OpenSea		0.0269331	-0.101902
cg06613047	chr1	208001535		OpenSea		0.00132964	-0.101918
cg06578561	chr8	139508625	FAM135B	N_Shore	5'UTR	0.0341922	-0.101924
cg00011943	chr20	24686278		OpenSea		0.0139463	-0.101933
cg15082014	chr3	99973047		OpenSea		0.0321192	-0.101961
cg23085154	chr5	71014409	CARTPT	N_Shore	TSS1500	0.00325703	-0.101992
cg07248440	chr16	17472479	XYLT1	OpenSea	Body	0.042565	-0.102023
cg06672737	chr4	778827	CPLX1	Island	3'UTR	0.00093352	-0.102024
cg03021802	chr8	21923841	EPB49	Island	5'UTR	0.0296093	-0.102036
cg12659009	chr5	135268802	FBXL21	S_Shelf	5'UTR	0.00771011	-0.102063
cg14618634	chr9	89193057		OpenSea		0.00493836	-0.102068
cg18031880	chr11	115829932		OpenSea		0.0295805	-0.10208
cg06903031	chr1	110644949		OpenSea		0.00999049	-0.102091
cg02969426	chr13	45775005	KCTD4	OpenSea	5'UTR	0.0328406	-0.102139
cg06150430	chr17	74564875	ST6GALNAC2	OpenSea	Body	0.0277952	-0.102277
cg26207380	chr8	144222015		OpenSea		0.0238265	-0.102294
cg11341144	chr3	185656289	TRA2B	S_Shore	TSS1500	0.023999	-0.102331
cg00917467	chr11	113403991		OpenSea		0.00258666	-0.102348
cg18046992	chr10	4426170	LINC00703	OpenSea	TSS1500	0.0479944	-0.102368
cg27074971	chr10	71072149	HK1	OpenSea	Body	0.0270049	-0.102431
cg03576809	chr9	38619668	ANKRD18A	N_Shore	Body	0.009001	-0.102471
cg19999362	chr22	23592850	BCR	OpenSea	Body	0.00922599	-0.102477
cg24156854	chr19	7983776	SNAPC2	Island	TSS1500	0.00142177	-0.102488
cg03287299	chr20	5485245	LOC149837	OpenSea	TSS200	0.00885389	-0.102505
cg00875779	chr6	45401563	RUNX2	OpenSea	Body	0.00133265	-0.102565
cg14367968	chr12	17103171		OpenSea		0.00139811	-0.102612
cg18700886	chr14	68407654	RAD51B	OpenSea	Body	0.00728882	-0.102703
cg08503681	chr5	145895884	GPR151	OpenSea	TSS1500	0.0284414	-0.102704
cg09455342	chr17	80346849		Island		0.00478976	-0.102744
cg02805025	chr7	95155053	ASB4	N_Shelf	Body	2.05434e-05	-0.102752
cg05112555	chr17	71739385		OpenSea		0.0150664	-0.102753
cg26027052	chr6	36821364		OpenSea		0.0401746	-0.102784
cg19021428	chr10	84983301		OpenSea		0.0253239	-0.102838
cg25363091	chr3	1546867		OpenSea		0.0483572	-0.102923
cg16788218	chr3	67088150		OpenSea		0.036338	-0.102928
cg05893843	chr5	119846291	PRR16	OpenSea	Body	0.00265328	-0.10294
cg23050544	chr7	18616991	HDAC9	OpenSea	Body	0.0040988	-0.103008
cg20948548	chr5	168447388	LOC728095	OpenSea	Body	0.00153188	-0.103032
cg03096347	chr11	8081314	TUB	OpenSea	Body	0.0324124	-0.103038
cg08592614	chr20	5670254		OpenSea		0.0389655	-0.103094
cg07581883	chr3	125676865		N_Shore		0.0138076	-0.103128
cg13994827	chr8	33715673		OpenSea		0.0119216	-0.103146
cg12934382	chr3	51741135	GRM2	Island	1stExon	0.0194536	-0.103189
cg06962647	chr13	60317439	DIAPH3	OpenSea	Body	0.00865931	-0.103221
cg10750464	chr19	11534062	CCDC151	S_Shore	Body	0.0217806	-0.103222
cg02258512	chr2	220108182	GLB1L	Island	Body	0.0142697	-0.103238
cg24476033	chr19	6710658	C3	Island	Body	0.00454003	-0.10329
cg06009880	chr5	118734989		OpenSea		0.0208554	-0.103299
cg26762367	chr19	47459180	ARHGAP35	OpenSea	Body	0.00754142	-0.103312
cg06430495	chr10	14598044	FAM107B	OpenSea	5'UTR	0.00204613	-0.103313
cg15262253	chr10	75530708	FUT11	N_Shore	TSS1500	0.018765	-0.103337
cg06875181	chr17	76649257		OpenSea		0.031753	-0.103339
cg05601827	chr21	39871405	ERG	OpenSea	TSS1500	0.02323	-0.103389
cg01335180	chr1	161576580	HSPA7	Island	Body	0.0239061	-0.103392
cg06981309	chr3	146260954	PLSCR1	N_Shore	5'UTR	0.00428852	-0.103407
cg14738329	chr12	92879372		OpenSea		0.000860981	-0.103428
cg22459179	chr16	75540808		OpenSea		0.00938291	-0.103449
cg20278767	chr16	57857954		OpenSea		0.0065097	-0.103469
cg21757266	chr13	28896815	FLT1	OpenSea	Body	0.0322474	-0.103542
cg15688628	chr12	94539768		N_Shore		0.0488138	-0.103545
cg19439768	chr7	150070704	REPIN1	S_Shore	1stExon	0.0269107	-0.103602
cg23510449	chr16	83715995	CDH13	OpenSea	Body	0.00339443	-0.103623
cg08469939	chr10	44186174		S_Shore		0.00410934	-0.103634
cg07581462	chr4	178038657		OpenSea		0.00953589	-0.103648
cg04049812	chr20	13251901	ISM1	OpenSea	Body	0.00617177	-0.103662
cg02290262	chr1	12246199	TNFRSF1B	OpenSea	Body	0.0444071	-0.103711
cg12442454	chr18	9959086	VAPA	OpenSea	3'UTR	0.042004	-0.103741
cg07512717	chr5	176509617		OpenSea		0.00538739	-0.103745
cg24250902	chr1	230415547	GALNT2	Island	3'UTR	0.0138204	-0.103749
cg17820828	chr11	2813298	KCNQ1	Island	Body	0.0104861	-0.103789
cg22472945	chr4	185936478		N_Shore		0.0181935	-0.103857
cg00718959	chr5	168080990		OpenSea		0.000474131	-0.103861
cg07853547	chr7	154432372	DPP6	OpenSea	Body	0.015406	-0.103885
cg05773425	chr1	16644480	FBXO42	OpenSea	5'UTR	0.0428902	-0.103902
cg16733447	chr16	4912779	UBN1	OpenSea	Body	0.0112813	-0.103965
cg20375030	chr6	138050130		OpenSea		0.0291788	-0.103978
cg03971616	chr17	66447934	WIPI1	OpenSea	Body	0.0019024	-0.104
cg07131958	chr10	31996415		OpenSea		0.0232129	-0.104026
cg02062632	chr7	37726569		OpenSea		0.0206082	-0.10406
cg26150982	chr1	208209708	PLXNA2	OpenSea	Body	0.0203	-0.104107
cg10226336	chr3	129244295		OpenSea		0.00399163	-0.104143
cg21411914	chr13	101442064	NALCN-AS1	OpenSea	Body	0.0122296	-0.104177
cg08710841	chr6	30421107		S_Shore		0.00120778	-0.104189
cg25082943	chr12	93367516		OpenSea		0.0264048	-0.104319
cg00612017	chr5	158880662	LOC285627	OpenSea	Body	0.022485	-0.104326
cg03229615	chr18	46002170		OpenSea		0.000822578	-0.104335
cg27487222	chr11	103502790		OpenSea		0.000787394	-0.10435
cg12492938	chr12	114025383		N_Shelf		0.0054109	-0.104359
cg22263040	chr7	100240548	TFR2	OpenSea	TSS1500	0.000294485	-0.104382
cg10092377	chr1	200880981	C1orf106	Island	Body	0.0072852	-0.104392
cg03123855	chr18	9782387	RAB31	OpenSea	Body	0.0214893	-0.104398
cg12788328	chr4	165930260		OpenSea		0.00802373	-0.104478
cg00782369	chr12	110282936		N_Shore		0.000959655	-0.104501
cg02194684	chr5	31853945	PDZD2	N_Shore	Body	0.00537403	-0.104539
cg17226042	chr1	37973652	MEAF6	OpenSea	Body	0.0341177	-0.104554
cg03977056	chr2	12595966	LOC100506457	OpenSea	Body	0.034938	-0.104605
cg11102369	chr10	114674303		OpenSea		0.0374463	-0.104685
cg03517760	chr2	139609558		OpenSea		0.0126628	-0.10475
cg23829949	chr1	244214679	ZNF238	S_Shore	1stExon	0.0291613	-0.104756
cg25835083	chr10	97666575	C10orf131	N_Shore	TSS1500	0.0238374	-0.104772
cg04012574	chr10	4086125		OpenSea		0.000851744	-0.104829
cg11913577	chr6	30409069		OpenSea		0.020103	-0.104835
cg02504313	chr1	223354246		OpenSea		0.0351339	-0.104841
cg25382503	chr3	44727518		S_Shore		0.042433	-0.104883
cg07003429	chr2	43434913		OpenSea		0.012833	-0.104908
cg26185225	chr11	43290674	HNRNPKP3	OpenSea	Body	0.0199718	-0.104923
cg09151882	chr19	7459355	ARHGEF18	N_Shore	TSS1500	0.0125039	-0.104979
cg20217257	chr11	64109158	CCDC88B	N_Shore	Body	0.00910567	-0.10498
cg15174906	chr6	156919703		OpenSea		0.0494934	-0.104998
cg15951498	chr11	71725245	LOC100128494	OpenSea	TSS200	0.0296616	-0.105023
cg02709924	chr8	32579011	NRG1	OpenSea	Body	0.0122412	-0.105023
cg26291084	chr6	143772728	ADAT2	S_Shore	TSS1500	0.0153924	-0.10506
cg02258724	chr19	53832577		Island		0.0147812	-0.105084
cg19259111	chr11	46478214	AMBRA1	OpenSea	Body	0.00293766	-0.105099
cg09217157	chr10	97624891	ENTPD1	OpenSea	Body	0.0153182	-0.105122
cg01655008	chr14	93652954	C14orf109	S_Shore	Body	0.0369856	-0.105185
cg04505490	chr22	23134099		OpenSea		0.0200278	-0.105305
cg20314884	chr2	220108094	GLB1L	Island	Body	0.0235519	-0.105343
cg02794519	chr4	11516583		OpenSea		0.0160978	-0.105365
cg19860515	chr2	119248072		OpenSea		0.0267437	-0.10538
cg14434293	chr10	1596108	ADARB2	S_Shore	Body	0.0017601	-0.105514
cg07313319	chr22	38714426	CSNK1E	S_Shore	TSS1500	0.000189563	-0.105524
cg00785346	chr7	103983145	LHFPL3	OpenSea	Body	0.00178124	-0.105526
cg12591791	chr12	132970228		S_Shore		0.00683417	-0.105566
cg05433805	chr3	37204814	LRRFIP2	OpenSea	5'UTR	0.00812152	-0.105567
cg15745284	chr6	32064923	TNXB	Island	Body	0.00417505	-0.105582
cg07444617	chr16	14398064		S_Shore		0.00354586	-0.105585
cg09799795	chr10	75973516	ADK	OpenSea	Body	0.0073567	-0.105746
cg07726288	chr1	248855278		Island		0.00847492	-0.105767
cg24568311	chr3	15519117	COLQ	OpenSea	Body	0.0296454	-0.105784
cg23523937	chr20	33736089	EDEM2	S_Shore	TSS1500	0.0156681	-0.105807
cg03035271	chr4	2368055	ZFYVE28	S_Shore	TSS1500	0.0184331	-0.105842
cg21215576	chr8	124217760	FAM83A	N_Shore	Body	0.0276495	-0.105972
cg09639152	chr3	45078075		S_Shore		0.0192062	-0.106046
cg11740068	chr19	57306983	ZIM2	Island	Body	0.0425781	-0.106048
cg19010130	chr7	135414210	SLC13A4	OpenSea	TSS1500	0.0212372	-0.106059
cg26003334	chr7	100661866	LOC102724094	OpenSea	TSS1500	0.00995247	-0.106062
cg19067800	chr5	4059295		OpenSea		0.00642728	-0.106091
cg18463453	chr7	45929096	IGFBP1	S_Shore	Body	0.00497473	-0.106113
cg12662084	chr6	17809126	KIF13A	OpenSea	Body	0.00745694	-0.106115
cg24209528	chr2	45239493		N_Shore		0.0203387	-0.106132
cg08357286	chr12	53692108	C12orf10	N_Shore	TSS1500	0.0130971	-0.106156
cg22813992	chr11	64114682	CCDC88B	S_Shelf	Body	0.0122408	-0.106204
cg13076282	chr8	22020501	SFTPC	OpenSea	Body	0.0077508	-0.106229
cg13274149	chr9	140175393	C9orf167	Island	3'UTR	0.0322004	-0.106235
cg22864308	chr5	148650766	AFAP1L1	N_Shore	TSS1500	0.0160256	-0.106253
cg12948139	chr18	5106595		OpenSea		0.0459289	-0.106324
cg24333621	chr7	133994445	SLC35B4	OpenSea	Body	0.0294091	-0.106334
cg26445561	chr11	92925402	SLC36A4	OpenSea	Body	0.0478475	-0.106399
cg15070180	chr9	130474233	C9orf117	N_Shelf	Body	0.0231988	-0.106433
cg27000690	chr6	34437227	PACSIN1	S_Shelf	5'UTR	0.0406828	-0.10647
cg08906233	chr7	47475653	TNS3	OpenSea	Body	0.0114758	-0.106499
cg26280727	chr19	49000998	LMTK3	Island	Body	0.0197715	-0.106534
cg16279861	chr11	128531312		OpenSea		0.0473854	-0.106559
cg13080721	chr11	70564414	SHANK2	S_Shore	Body	0.000103652	-0.106566
cg05977462	chr12	111475136	CUX2	Island	Body	0.0181446	-0.106688
cg05538508	chr19	45670485	TRAPPC6A	OpenSea	Body	0.0481436	-0.10677
cg00627447	chr16	83233690	CDH13	OpenSea	5'UTR	0.0361381	-0.106851
cg18370501	chr4	87574621	PTPN13	OpenSea	Body	0.00231012	-0.106925
cg08675225	chr14	58606095	C14orf37	OpenSea	5'UTR	0.0307103	-0.106946
cg25084738	chr11	131087326		OpenSea		0.00574266	-0.106958
cg11361201	chr5	156690796		N_Shelf		0.0403188	-0.106986
cg13047929	chr3	187682796		OpenSea		0.0356489	-0.106989
cg02143067	chr7	73081771	VPS37D	N_Shore	TSS1500	0.000233966	-0.107031
cg00607755	chr2	42274082	PKDCC	OpenSea	TSS1500	0.00244912	-0.107116
cg01212284	chr3	182814959	MCCC1	N_Shore	Body	0.0173656	-0.107132
cg09592324	chr16	46591515	ANKRD26P1	OpenSea	Body	0.0026537	-0.107137
cg01907106	chr22	29875592	NEFH	N_Shore	TSS1500	0.0206156	-0.107144
cg17322118	chr1	85743732	BCL10	S_Shore	TSS200	0.0225175	-0.107163
cg04841983	chr11	110968091		OpenSea		0.00170683	-0.107184
cg14757546	chr12	93344946		OpenSea		0.0342645	-0.107199
cg06698844	chr2	98281400	ACTR1B	S_Shore	TSS1500	0.0097851	-0.107228
cg16225663	chr6	32026797	TNXB	OpenSea	Body	0.0124227	-0.107252
cg27087112	chr2	114737475	LOC100499194	Island	Body	0.000152596	-0.107295
cg00986818	chr13	37862322		OpenSea		0.0057735	-0.107297
cg00846554	chr6	12748001	PHACTR1	N_Shore	Body	0.0124583	-0.107305
cg02023773	chr17	21435335	C17orf51	OpenSea	3'UTR	0.013064	-0.107312
cg16949251	chr18	60278448		OpenSea		0.0226275	-0.107334
cg23746144	chr20	43029695	HNF4A	OpenSea	TSS200	0.0427906	-0.10738
cg09293843	chr3	72025234		OpenSea		0.0401925	-0.107435
cg02506275	chr12	130650643		S_Shore		0.0355279	-0.107449
cg00591421	chr10	106468736	SORCS3	OpenSea	Body	0.0227561	-0.10745
cg25623524	chr19	58862063	NCRNA00181	Island	TSS1500	0.0354384	-0.107507
cg27053337	chr8	124217698	FAM83A	N_Shore	Body	0.00508382	-0.107544
cg17471939	chr1	3600879	TP73	OpenSea	Body	0.0310146	-0.107614
cg25539515	chr20	53611750		OpenSea		0.0356436	-0.107645
cg18554395	chr19	2555791	GNG7	Island	5'UTR	0.0215564	-0.107689
cg03819386	chr1	169848771	SCYL3	OpenSea	Body	0.0498986	-0.107703
cg03413355	chr15	56537579		S_Shore		0.0321491	-0.107732
cg25051490	chr1	202816923		OpenSea		0.017241	-0.107744
cg08066376	chr11	59577361	MRPL16	N_Shore	Body	0.0252714	-0.107793
cg02142972	chr9	116327210	RGS3	OpenSea	TSS200	0.038243	-0.107798
cg27111756	chr19	45899412	PPP1R13L	Island	Body	0.0111221	-0.107803
cg21560798	chr9	115250327	KIAA1958	S_Shore	5'UTR	0.013933	-0.107815
cg17277199	chr2	24397845	C2orf84	Island	TSS200	0.0270036	-0.107823
cg04180046	chr7	45002736	MYO1G	Island	Body	0.00669958	-0.107879
cg16407760	chr5	67548673	PIK3R1	OpenSea	Body	0.031515	-0.107939
cg23458168	chr19	30864867	ZNF536	N_Shore	5'UTR	0.0150356	-0.107962
cg06300046	chr14	39190950		OpenSea		0.035715	-0.10797
cg17600630	chr2	144053418	ARHGAP15	OpenSea	Body	0.0370216	-0.107985
cg06688763	chr7	92238207	CDK6	OpenSea	3'UTR	0.00365754	-0.108025
cg22832802	chr16	66956180	RRAD	Island	Body	0.00295508	-0.108062
cg18790187	chr14	22886796		OpenSea		0.0200892	-0.108067
cg21210642	chr9	100881995	TRIM14	S_Shore	TSS1500	0.0404275	-0.108176
cg07722678	chr10	133528587		OpenSea		0.0433079	-0.108186
cg02198878	chr2	27549063	GTF3C2	OpenSea	3'UTR	0.000543619	-0.108195
cg03251110	chr7	87984462		OpenSea		0.0374643	-0.10823
cg06727093	chr5	156769991	CYFIP2	OpenSea	Body	0.00033808	-0.108233
cg11518005	chr11	66047229	CNIH2	S_Shore	Body	0.0160279	-0.108266
cg02399371	chr17	79306875		OpenSea		0.0379546	-0.108277
cg00405190	chr2	175545838	WIPF1	N_Shore	5'UTR	0.0188721	-0.108296
cg07405182	chr1	40598455		N_Shore		0.0340793	-0.108299
cg26548185	chr13	111464743		Island		0.0469666	-0.108299
cg03735592	chr6	138821354	NHSL1	OpenSea	TSS1500	0.00387086	-0.108313
cg03583318	chr6	167043287	RPS6KA2	S_Shore	Body	0.0406303	-0.108332
cg15790018	chr5	150674946	SLC36A3	OpenSea	Body	0.0129951	-0.10837
cg12992827	chr3	101901234		OpenSea		0.0185137	-0.108385
cg22199969	chr2	233323840	ALPI	Island	Body	0.0140018	-0.108509
cg11782250	chr8	3429382	CSMD1	OpenSea	Body	0.04759	-0.108548
cg15247245	chr3	96168838		OpenSea		0.000927744	-0.108577
cg25305119	chr14	104940893		S_Shore		0.0185424	-0.108633
cg03387723	chr1	41708464	SCMH1	S_Shore	TSS1500	0.000714311	-0.108644
cg21668652	chr17	55749538	MSI2	OpenSea	Body	0.0279485	-0.108684
cg05477401	chr12	116505974	MED13L	OpenSea	Body	0.00807151	-0.10871
cg21470541	chr2	120976896		N_Shelf		0.0328713	-0.108778
cg08143875	chr13	113784663	F10	Island	Body	0.00500421	-0.108784
cg05272587	chr13	111038400	COL4A2	Island	Body	0.0487901	-0.108785
cg02570805	chr22	47195095	TBC1D22A	OpenSea	Body	0.00315181	-0.10884
cg04006327	chr11	72533487	ATG16L2	Island	Body	0.000974206	-0.108841
cg19260752	chr7	148869183	ZNF398	OpenSea	Body	0.0489594	-0.108845
cg07349473	chr17	39578187	KRT37	OpenSea	Body	0.0375475	-0.108924
cg14003416	chr2	12557155		OpenSea		0.0287263	-0.108959
cg00752263	chr4	3486116	DOK7	Island	Body	0.00624161	-0.108965
cg03326307	chr3	44751272		N_Shelf		0.0057559	-0.109027
cg04953612	chr5	138727226		N_Shore		0.0112757	-0.109108
cg05685892	chr6	30421091		S_Shore		0.0122458	-0.109188
cg16524733	chr11	117070046	TAGLN	OpenSea	5'UTR	0.0381808	-0.109206
cg00626631	chr10	15231874		OpenSea		0.0357625	-0.109318
cg11322281	chr14	69208601		OpenSea		0.0350827	-0.109323
cg19507160	chr8	28227321	ZNF395	OpenSea	5'UTR	0.0492521	-0.109351
cg15827681	chr7	98029274	BAIAP2L1	N_Shore	Body	0.0099867	-0.109357
cg21127597	chr11	118109650	MPZL3	OpenSea	Body	0.0398927	-0.10936
cg07009570	chr5	140600499		N_Shelf		0.0148855	-0.109422
cg11439749	chr20	49253618	FAM65C	OpenSea	TSS200	0.0124559	-0.109527
cg21341928	chr13	25670327	PABPC3	Island	1stExon	8.44856e-05	-0.109571
cg03174228	chr9	124658583	TTLL11	N_Shore	Body	0.00622134	-0.109589
cg21235746	chr20	5485144	LOC149837	OpenSea	Body	0.0130482	-0.109602
cg23860337	chr19	42434572		N_Shelf		0.00513979	-0.109706
cg06626052	chr19	4375897	SH3GL1	S_Shelf	Body	0.00210654	-0.109719
cg11027717	chr11	33713904		OpenSea		0.027216	-0.109765
cg01121071	chr8	144690705	PYCRL	N_Shore	Body	0.00559494	-0.109814
cg10035872	chr1	222721698	HHIPL2	OpenSea	TSS1500	0.01669	-0.109819
cg06706813	chr3	194826411	C3orf21	OpenSea	Body	0.0350043	-0.109872
cg19124612	chr6	53728158	LRRC1	OpenSea	Body	0.0301647	-0.109876
cg26618058	chr12	118022239	KSR2	OpenSea	Body	0.00118611	-0.109907
cg00481382	chr12	97304412	NEDD1	S_Shelf	5'UTR	0.0177287	-0.109917
cg15916331	chr3	107262751	BBX	OpenSea	5'UTR	0.0435222	-0.109926
cg24365837	chr1	10509935	APITD1	OpenSea	Body	0.0145158	-0.109933
cg23668335	chr19	50190825	C19orf76	N_Shore	TSS1500	0.0252164	-0.109935
cg22830091	chr7	75961684	YWHAG	S_Shelf	Body	0.0430991	-0.110005
cg06363243	chr16	1630430	IFT140	OpenSea	Body	0.0481011	-0.11003
cg01727431	chr1	871057	SAMD11	Island	Body	0.00540561	-0.110039
cg21480966	chr3	108180898	MYH15	OpenSea	Body	0.0150274	-0.11004
cg00809147	chr5	168524638	SLIT3	OpenSea	Body	0.00299948	-0.110048
cg21429551	chr7	30635762	GARS	S_Shore	Body	0.00233695	-0.110057
cg01659176	chr1	214154936		N_Shore		0.00224796	-0.110066
cg16045681	chr1	31575570		OpenSea		0.0128889	-0.1101
cg01681934	chr17	39595906	KRT38	OpenSea	Body	0.0462876	-0.110108
cg10287786	chr11	117666000	DSCAML1	N_Shore	Body	0.00904766	-0.110202
cg12262378	chr17	6899522	ALOX12	Island	1stExon	0.0316342	-0.110212
cg17645652	chr2	192247679	MYO1B	OpenSea	Body	0.0138953	-0.110296
cg14744743	chr18	13871595		S_Shelf		0.00384817	-0.110331
cg11826104	chr15	25650611	UBE3A	OpenSea	Body	0.00353233	-0.110379
cg26570901	chr6	30419576		Island		0.000282908	-0.110406
cg04758026	chr2	152159591		OpenSea		0.028252	-0.110415
cg11421620	chr1	71413846	PTGER3	OpenSea	3'UTR	0.0311407	-0.110453
cg10518850	chr4	3510409		N_Shore		0.0337507	-0.110495
cg07701610	chr11	123101299		OpenSea		0.00312445	-0.110515
cg27532721	chr8	17534102	MTUS1	OpenSea	Body	0.0258954	-0.110555
cg07038243	chr5	149868855		S_Shelf		0.0333696	-0.110606
cg16298927	chr6	170191076	C6orf122	S_Shore	Body	0.0207007	-0.110612
cg07846307	chr17	3861532	ATP2A3	OpenSea	Body	0.0436173	-0.110635
cg23833119	chr6	39280861	KCNK17	N_Shore	Body	0.00379821	-0.11072
cg12906062	chr13	105462162		OpenSea		0.0265232	-0.110734
cg08884336	chr3	151139999	MED12L	OpenSea	Body	0.0245423	-0.110751
cg02161292	chr5	140821687	PCDHGA4	Island	Body	0.0256567	-0.110963
cg08967938	chr9	139092321	LHX3	Island	Body	0.0194616	-0.111027
cg03042792	chr2	119683223		OpenSea		0.0356587	-0.111058
cg11111225	chr2	27135972	DPYSL5	OpenSea	Body	0.0497824	-0.111117
cg09435006	chr15	95129298		OpenSea		0.0348948	-0.111125
cg21412128	chr12	57387165	GPR182	OpenSea	TSS1500	0.00210453	-0.111182
cg10223479	chr1	182114850		OpenSea		0.00913238	-0.111234
cg15603964	chr1	19410738	UBR4	OpenSea	Body	0.0316436	-0.111266
cg16597887	chr5	177815410	COL23A1	OpenSea	Body	0.0497496	-0.111269
cg03609435	chr17	34965792		OpenSea		0.0309479	-0.111348
cg08282428	chr4	155702411	RBM46	Island	TSS200	0.00237684	-0.111359
cg12020389	chr21	30605863	LINC00189	OpenSea	Body	0.00251174	-0.111428
cg23688479	chr5	42756851	CCDC152	OpenSea	TSS200	0.0430637	-0.111488
cg23782083	chr8	37997055	ASH2L	OpenSea	3'UTR	0.0294412	-0.111511
cg02302670	chr8	21904079	FGF17	N_Shore	Body	0.0455978	-0.111546
cg14335335	chr2	64455097	LOC100507006	OpenSea	TSS1500	0.0405424	-0.111554
cg20846728	chr2	1843184	MYT1L	S_Shore	Body	0.0376754	-0.111571
cg01493009	chr13	41186645	FOXO1	OpenSea	Body	0.0318962	-0.111649
cg02405517	chr19	7984832	SNAPC2	N_Shore	TSS1500	0.00255242	-0.111651
cg21860785	chr1	216779666	ESRRG	OpenSea	Body	0.000816101	-0.111658
cg06382539	chr12	26276868	BHLHE41	N_Shore	Body	0.023031	-0.111719
cg17738861	chr5	32233621	MTMR12	OpenSea	Body	0.00296101	-0.111735
cg01347113	chr10	134386090	INPP5A	OpenSea	Body	0.00026382	-0.111763
cg21227325	chr9	78776599	PCSK5	OpenSea	Body	0.0164261	-0.111769
cg24011500	chr11	61049230	VWCE	OpenSea	Body	0.0426321	-0.111788
cg03199926	chr20	60860733	OSBPL2	Island	Body	0.0231872	-0.111837
cg10820423	chr2	224171318		OpenSea		0.0128768	-0.111904
cg26025224	chr15	89020059	MRPS11	OpenSea	Body	0.0103492	-0.111941
cg03012319	chr12	26984174	ITPR2	N_Shore	Body	0.0256805	-0.111955
cg01440888	chr16	54169984		OpenSea		0.00107014	-0.111988
cg23709506	chr12	50456414	ASIC1	OpenSea	Body	0.00996939	-0.112007
cg24534564	chr20	2641383	IDH3B	N_Shelf	Body	0.00555712	-0.112226
cg05069012	chr4	115519070	UGT8	N_Shore	TSS1500	0.0112564	-0.112249
cg19220282	chr2	65217528	SLC1A4	S_Shore	Body	0.0395763	-0.112257
cg05683379	chr11	34675716	EHF	OpenSea	Body	0.0295947	-0.112268
cg02874537	chr9	115184285	HSDL2	OpenSea	Body	0.0412872	-0.112329
cg06599594	chr3	113667740	ZDHHC23	S_Shore	Body	0.00549695	-0.112349
cg00997647	chr20	17950965	SNX5	S_Shore	TSS1500	0.00121363	-0.112419
cg06062279	chr16	88920653	GALNS	N_Shelf	Body	0.0255065	-0.112433
cg04161236	chr11	5263432	HBBP1	OpenSea	Body	0.00666623	-0.1125
cg08893853	chr1	151701251	C1orf230	OpenSea	Body	0.0035787	-0.112549
cg20789700	chr4	40589108	RBM47	OpenSea	5'UTR	0.00939385	-0.112561
cg13135241	chr12	104765292		OpenSea		0.0048377	-0.11268
cg07128846	chr3	116476085		OpenSea		0.000349418	-0.112682
cg08872313	chr3	69292290	FRMD4B	OpenSea	Body	0.013868	-0.112713
cg04180462	chr11	107993298	ACAT1	S_Shore	Body	0.00461477	-0.112781
cg12351310	chr5	52937992	NDUFS4	OpenSea	Body	0.0347403	-0.113062
cg02282631	chr5	42953543		S_Shore		0.00443399	-0.113062
cg04036049	chr12	57923710	MBD6	OpenSea	3'UTR	0.000155637	-0.113079
cg15739581	chr2	166626783	GALNT3	OpenSea	Body	0.0353639	-0.113161
cg13607230	chr2	103352296	MFSD9	N_Shore	Body	0.00556319	-0.113165
cg09223014	chr3	187546819		OpenSea		0.00803533	-0.113235
cg09484559	chr17	12692246	RICH2	N_Shore	TSS1500	0.0135307	-0.113306
cg24222580	chr13	113639509	MCF2L	S_Shelf	Body	0.0359673	-0.113307
cg18130861	chr14	57535847		OpenSea		0.00691206	-0.113313
cg00515023	chr15	38539782		OpenSea		0.0107461	-0.113345
cg12194898	chr5	174145508		N_Shelf		0.010224	-0.113438
cg17665104	chr12	121123557	MLEC	N_Shore	TSS1500	0.0187744	-0.113472
cg20636352	chr2	200468832		Island		0.00409954	-0.113472
cg12196294	chr3	129575053	TMCC1	OpenSea	5'UTR	0.0410907	-0.113476
cg07319315	chr2	135149599	MGAT5	OpenSea	Body	0.0386278	-0.113558
cg05574794	chr1	211757171		S_Shelf		0.0178695	-0.113562
cg21821488	chr12	34179045	ALG10	S_Shelf	Body	0.0253881	-0.113571
cg18815398	chr20	61506981		N_Shore		0.00512843	-0.11362
cg16547341	chr19	57630691	USP29	S_Shore	TSS1500	0.00228312	-0.113679
cg14724298	chr4	54424764	LNX1	OpenSea	Body	0.0013763	-0.113713
cg18764121	chr15	25017456		N_Shore		0.0112413	-0.113727
cg08348427	chr17	79635073	C17orf90	S_Shore	TSS1500	0.0423572	-0.113762
cg05043910	chr2	99872119	LYG2	OpenSea	TSS1500	0.00306894	-0.113779
cg14539658	chr14	21495146	NDRG2	S_Shore	TSS1500	0.0427406	-0.113802
cg07379703	chr5	78279424	ARSB	N_Shore	Body	0.0456434	-0.113886
cg10073052	chr19	7984114	SNAPC2	S_Shore	TSS1500	0.000515629	-0.113931
cg22523050	chr7	137564212	CREB3L2	OpenSea	3'UTR	0.0344841	-0.113941
cg21426759	chr6	30303126	TRIM39	OpenSea	Body	0.0175162	-0.11406
cg10218472	chr6	31513867	NFKBIL1	S_Shelf	TSS1500	0.000862982	-0.114109
cg00373274	chr1	232403393		OpenSea		0.00469537	-0.114112
cg18758891	chr7	92239549	CDK6	OpenSea	3'UTR	0.0379731	-0.114178
cg21592059	chr8	74332256	STAU2-AS1	OpenSea	TSS200	0.0153133	-0.114218
cg23777508	chr15	24141531		OpenSea		0.00585887	-0.114266
cg03337057	chr19	50249776	TSKS	Island	Body	0.0404283	-0.114275
cg03992323	chr1	224023297	TP53BP2	OpenSea	Body	0.021242	-0.114282
cg21892720	chr19	54877827	LAIR1	OpenSea	TSS1500	0.011995	-0.114298
cg00135500	chr1	223566268	CCDC185	N_Shore	TSS1500	0.00324803	-0.114337
cg13896699	chr5	13770231	DNAH5	OpenSea	Body	0.048881	-0.114339
cg16316394	chr5	140805841	PCDHGA4	N_Shore	Body	0.0142573	-0.114387
cg14272084	chr14	61685564		OpenSea		0.0205826	-0.114405
cg06712204	chr16	85542816		OpenSea		0.0016391	-0.114491
cg26476502	chr5	140480941	PCDHB3	N_Shore	1stExon	0.0475398	-0.114493
cg09397888	chr21	39859894	ERG	OpenSea	Body	0.011616	-0.1145
cg06892868	chr12	110211321	MGC14436	OpenSea	TSS200	0.0498154	-0.11459
cg02529842	chr7	49283362		OpenSea		0.0431864	-0.114592
cg10012517	chr5	66255015	MAST4	OpenSea	5'UTR	0.0257818	-0.114594
cg03335213	chr20	45617908	EYA2	OpenSea	5'UTR	0.0083968	-0.114676
cg01515136	chr1	1229589	ACAP3	Island	Body	0.000532445	-0.114726
cg19832721	chr17	44249866	KIAA1267	OpenSea	TSS1500	0.00367341	-0.114761
cg08457298	chr8	110693280	GOLSYN	OpenSea	5'UTR	0.0114474	-0.114864
cg03962451	chr2	191754464	GLS	OpenSea	Body	0.0145213	-0.114909
cg01326455	chr20	55946933	RAE1	OpenSea	Body	5.85026e-05	-0.114969
cg21797528	chr19	7980691	TGFBR3L	N_Shore	TSS1500	0.0340086	-0.114971
cg16287284	chr12	101580136	SLC5A8	OpenSea	Body	0.0192884	-0.115003
cg13993688	chr7	99774469	GPC2	N_Shore	Body	0.00237431	-0.115027
cg08179037	chr6	29705815	LOC285830	OpenSea	Body	0.0259481	-0.115104
cg11961813	chr17	40995546	PSME3	OpenSea	3'UTR	2.21772e-06	-0.115171
cg06874822	chr22	50918409		N_Shore		0.00139483	-0.115183
cg22730830	chr16	2867434	PRSS21	Island	Body	0.0168275	-0.115191
cg13681954	chr2	122656302		OpenSea		0.0077269	-0.11532
cg01231141	chr5	178692691	ADAMTS2	OpenSea	Body	0.00114377	-0.115351
cg16273546	chr10	123070392		OpenSea		0.000121988	-0.115387
cg12255298	chr19	3976193	EEF2	N_Shore	3'UTR	0.0304613	-0.115412
cg20615117	chr11	121370102	SORL1	OpenSea	Body	0.0305456	-0.11544
cg20212912	chr4	147557774		N_Shore		0.0108211	-0.115448
cg16859205	chr16	5022748	SEC14L5	OpenSea	Body	0.0131597	-0.115592
cg06301912	chr5	32166014	GOLPH3	OpenSea	Body	0.00578533	-0.115695
cg27357902	chr1	78225790	USP33	S_Shore	TSS1500	0.00217202	-0.115743
cg16708880	chr12	49257591	RND1	OpenSea	Body	0.00535871	-0.115945
cg11554295	chr7	5523691	FBXL18	N_Shelf	Body	0.000587865	-0.115952
cg16959863	chr15	92481449	SLCO3A1	OpenSea	Body	0.0473274	-0.11599
cg09024049	chr11	78243709	LOC101928896	OpenSea	TSS1500	0.0180388	-0.116089
cg27065645	chr4	177509237		OpenSea		0.0356311	-0.116116
cg23930923	chr19	53696886	ZNF665	S_Shore	TSS1500	0.00181918	-0.116127
cg06802488	chr19	54515341	CACNG6	Island	Body	0.000819525	-0.116131
cg00683118	chr16	69224882	SNTB2	S_Shelf	Body	0.0381946	-0.116136
cg18716245	chr8	8608686		OpenSea		0.011396	-0.116142
cg05413866	chr12	30054758		OpenSea		0.0371653	-0.116209
cg22797297	chr13	91807638		OpenSea		0.0047897	-0.116262
cg18957455	chr1	4802225	AJAP1	OpenSea	Body	0.0396359	-0.116417
cg07170708	chr2	171784999	GORASP2	N_Shore	TSS200	0.0319114	-0.11642
cg11502477	chr15	90364461		OpenSea		0.0218236	-0.116423
cg03203706	chr15	99616314		OpenSea		0.0252388	-0.116654
cg12602851	chr6	76644222	IMPG1	OpenSea	Body	2.25059e-05	-0.116726
cg01751245	chr2	65593761	SPRED2	OpenSea	5'UTR	0.000408066	-0.116773
cg02834737	chr3	5038585		OpenSea		0.00426446	-0.116792
cg08271907	chr8	142250257		OpenSea		0.00112077	-0.116857
cg04879308	chr5	419179	AHRR	N_Shelf	Body	0.00246825	-0.116888
cg21489475	chr16	17405476	XYLT1	OpenSea	Body	0.00385444	-0.11689
cg07160602	chr15	99196841	IGF1R	S_Shelf	Body	0.0256397	-0.116933
cg16711274	chr15	79854927		OpenSea		0.000414928	-0.116953
cg15361247	chr3	45742916	SACM1L	OpenSea	Body	0.0220107	-0.117284
cg19679682	chr3	66448283	LRIG1	OpenSea	Body	0.00845352	-0.117288
cg00034755	chr22	50918361		N_Shore		0.00242221	-0.117288
cg03840143	chr19	7984137	SNAPC2	S_Shore	TSS1500	0.00287937	-0.117432
cg27425853	chr1	165864037	UCK2	OpenSea	Body	0.0143002	-0.117456
cg26619920	chr20	52720071		OpenSea		0.00493748	-0.117472
cg09228052	chr5	22474257	CDH12	OpenSea	5'UTR	0.0209403	-0.117481
cg14718848	chr11	128420863	ETS1	S_Shore	Body	0.00274095	-0.117769
cg07972458	chr1	204535000		OpenSea		0.00170702	-0.117798
cg11167160	chr16	72051243	DHODH	OpenSea	Body	0.0357407	-0.117866
cg19727188	chr3	126185804	ZXDC	OpenSea	Body	0.029894	-0.117866
cg09978270	chr1	236732064	HEATR1	OpenSea	Body	0.0126655	-0.1179
cg19880597	chr5	136965606	KLHL3	OpenSea	Body	0.0361574	-0.118006
cg06060874	chr1	3269315	PRDM16	OpenSea	Body	0.0109534	-0.118055
cg10442251	chr1	18700625	IGSF21	N_Shelf	Body	0.0027094	-0.118083
cg12242115	chr12	122251166	SETD1B	S_Shore	Body	0.00247615	-0.118114
cg27074582	chr2	240114406	HDAC4	S_Shore	Body	0.0447762	-0.118177
cg09633152	chr2	178076072	HNRNPA3	N_Shore	TSS1500	0.0369168	-0.118218
cg16832648	chr10	35703322	CCNY	OpenSea	Body	0.0374029	-0.118218
cg03630821	chr19	58861702	A1BG	Island	Body	0.017095	-0.118315
cg14209781	chr4	147932916		OpenSea		0.00649202	-0.118477
cg03543593	chr6	32076417	TNXB	OpenSea	5'UTR	0.0303895	-0.118547
cg02403883	chr5	140530028	PCDHB6	N_Shore	1stExon	0.0474537	-0.118649
cg04594619	chr1	27095543	ARID1A	OpenSea	Body	0.0208946	-0.118662
cg13346427	chr12	118577239	PEBP1	S_Shelf	Body	0.00982241	-0.118692
cg07680530	chr1	182270516	LINC01344	OpenSea	Body	0.00821492	-0.118749
cg00385441	chr20	43991402	SYS1	N_Shore	TSS1500	0.010195	-0.118786
cg02738594	chr1	209775750	CAMK1G	OpenSea	Body	0.00776564	-0.118795
cg26722677	chr2	11272366	FLJ33534	OpenSea	TSS200	0.00175099	-0.118899
cg03209043	chr2	145217529	ZEB2	OpenSea	Body	0.0127144	-0.119025
cg19297232	chr16	68483021	SMPD3	S_Shore	TSS1500	0.0216179	-0.119182
cg23350350	chr8	16652008		OpenSea		0.0385183	-0.119193
cg23058124	chr3	133392794		N_Shore		0.0085398	-0.119205
cg02870820	chr19	56003211	SSC5D	N_Shore	Body	0.00551535	-0.119274
cg26820168	chr8	124217896	FAM83A	N_Shore	Body	0.00519214	-0.119362
cg26347089	chr2	98928689	VWA3B	OpenSea	Body	0.017612	-0.119437
cg05938197	chr3	54674405	HESRG	OpenSea	TSS1500	0.0143147	-0.119457
cg16210088	chr22	31318349	C22orf27	Island	Body	0.00957625	-0.119701
cg13962372	chr1	22415149	CDC42	OpenSea	Body	0.0315571	-0.119846
cg26868097	chr16	84118667	MBTPS1	OpenSea	Body	0.014551	-0.119861
cg09396865	chr2	201568315		OpenSea		0.000728005	-0.119925
cg11742268	chr12	60673288		OpenSea		5.98295e-05	-0.119941
cg00429622	chr19	3504945	FZR1	N_Shore	TSS1500	0.00939162	-0.120011
cg01273309	chr10	131567279		OpenSea		0.000910912	-0.120146
cg19624780	chr10	31986373		OpenSea		0.0110038	-0.120254
cg03204608	chr19	16427233		OpenSea		0.00630588	-0.120283
cg04517524	chr14	94405342	ASB2	Island	Body	0.000401233	-0.120619
cg16763089	chr20	5485284	LOC149837	OpenSea	TSS200	0.0038097	-0.12068
cg18763727	chr19	41920834	BCKDHA	OpenSea	Body	0.0194773	-0.120724
cg00958031	chr11	94259284	C11orf97	OpenSea	Body	0.0243719	-0.120743
cg24949238	chr20	32248938	C20orf144	N_Shelf	TSS1500	0.0113559	-0.120765
cg21762728	chr6	170165905	C6orf70	OpenSea	Body	0.0076443	-0.12085
cg06807926	chr7	150773709	FASTK	N_Shelf	3'UTR	0.00560336	-0.120916
cg07647459	chr1	196471339	KCNT2	OpenSea	Body	0.0447908	-0.120919
cg08017756	chr2	100939284	LONRF2	S_Shore	TSS200	0.00505682	-0.121031
cg15403517	chr2	31806275	SRD5A2	Island	TSS1500	0.0146172	-0.121083
cg26374678	chr2	25427064		N_Shore		0.0251137	-0.121161
cg09449988	chr7	151328116	PRKAG2	OpenSea	Body	0.0192537	-0.12117
cg12693101	chr9	96352183	PHF2	OpenSea	Body	0.0130212	-0.121176
cg18373878	chr14	101192860	DLK1	Island	TSS1500	0.00679756	-0.121236
cg20696605	chr3	119187426	KTELC1	N_Shore	TSS1500	0.00181012	-0.121305
cg24585372	chr20	36405510	CTNNBL1	OpenSea	Body	0.00242186	-0.121399
cg18568930	chr19	51815658	IGLON5	S_Shore	Body	0.00144051	-0.12159
cg07778205	chr3	156782522		OpenSea		0.00336236	-0.121795
cg18121224	chr5	176559563	NSD1	Island	TSS1500	0.0298406	-0.121802
cg02574464	chr16	57940653	CNGB1	S_Shelf	Body	0.00438799	-0.121829
cg13799544	chr15	29432016	FAM189A1	OpenSea	Body	0.0168191	-0.121962
cg18123677	chr3	167454339	SERPINI1	S_Shore	5'UTR	0.0385463	-0.121962
cg12428270	chr1	108477662	VAV3	OpenSea	Body	0.00466563	-0.12197
cg19398269	chr6	28678460		OpenSea		0.00053177	-0.12205
cg07274898	chr22	30970532		OpenSea		0.0204301	-0.122299
cg17874010	chr4	151056662	DCLK2	OpenSea	Body	0.00171231	-0.122504
cg19742173	chr15	66775843	MAP2K1	OpenSea	Body	0.0430009	-0.122522
cg14459158	chr9	96720562		N_Shore		0.00488977	-0.122548
cg17100943	chr19	6459300	SLC25A23	Island	Body	0.0238148	-0.122578
cg25958766	chr20	5485268	LOC149837	OpenSea	TSS200	0.001934	-0.12269
cg24514600	chr8	128805414	PVT1	N_Shore	TSS1500	0.0342405	-0.122761
cg13422003	chr14	100914106	WDR25	OpenSea	Body	0.0270316	-0.122762
cg17932911	chr10	101942982	ERLIN1	N_Shelf	Body	0.00975287	-0.122776
cg20126467	chr7	143700805	OR6B1	OpenSea	TSS1500	1.65583e-05	-0.122815
cg18159467	chr5	73089875	ARHGEF28	OpenSea	Body	0.0355668	-0.122847
cg02281400	chr1	76720689	ST6GALNAC3	OpenSea	Body	0.0235087	-0.122855
cg24259228	chr19	55999593	SSC5D	N_Shore	TSS1500	0.00216165	-0.122879
cg11501037	chr15	99421473	IGF1R	OpenSea	Body	0.00764968	-0.123008
cg08946103	chr20	41307755	PTPRT	OpenSea	Body	0.031351	-0.123018
cg23914842	chr1	9327170	H6PD	S_Shelf	3'UTR	0.0189964	-0.123085
cg25853005	chr11	67050713	ADRBK1	N_Shore	ExonBnd	0.0373807	-0.123133
cg24530147	chr3	138763894	PRR23C	Island	TSS200	0.0187455	-0.123134
cg21223843	chr10	115440663	CASP7	S_Shore	5'UTR	6.79205e-05	-0.123183
cg01407861	chr11	12307496	MICALCL	OpenSea	TSS1500	0.0251133	-0.123193
cg02734692	chr9	116353645	RGS3	OpenSea	Body	0.0364845	-0.123272
cg25550581	chr4	190083579		OpenSea		0.00264223	-0.12331
cg13393721	chr1	43815035	MPL	Island	Body	0.00892977	-0.12332
cg11177693	chr2	27604063	ZNF513	Island	TSS1500	5.82467e-05	-0.123321
cg25573640	chr14	64228599		OpenSea		0.0333133	-0.123324
cg16096172	chr6	46924482		OpenSea		0.0189575	-0.123421
cg27325404	chr10	75578748	CAMK2G	OpenSea	Body	0.0410735	-0.123429
cg25159184	chr2	230697285	TRIP12	OpenSea	Body	0.0133934	-0.123506
cg07322909	chr11	55541018	OR5D13	OpenSea	1stExon	0.0137758	-0.123524
cg06017039	chr12	72423683	TPH2	OpenSea	Body	0.000204089	-0.123645
cg21933626	chr3	123026636	ADCY5	OpenSea	Body	0.0096608	-0.123881
cg14901243	chr19	13951845		N_Shore		0.0392485	-0.123954
cg14287794	chr2	163034394	FAP	OpenSea	Body	0.0460652	-0.124078
cg25859553	chr1	10519369		OpenSea		0.0413289	-0.124082
cg00669876	chr12	59195970	LOC100506869	OpenSea	Body	0.0067815	-0.124111
cg06437740	chr13	48575927	SUCLA2	S_Shore	TSS1500	0.00322402	-0.124201
cg08966208	chr11	1769409	HCCA2	Island	Body	0.00111899	-0.124309
cg16153042	chr6	3282307	SLC22A23	OpenSea	Body	0.0137959	-0.124317
cg17913675	chr16	50702614	SNX20	OpenSea	3'UTR	0.00255375	-0.124472
cg13412040	chr14	59814285	DAAM1	OpenSea	Body	0.0062223	-0.124689
cg16496269	chr16	84541118		S_Shelf		0.0255393	-0.124765
cg01152897	chr3	194705841		OpenSea		0.000208024	-0.124798
cg01667636	chr10	104572092	WBP1L	OpenSea	Body	0.0155191	-0.124835
cg23546106	chr2	216764063		OpenSea		0.0146239	-0.124839
cg10323433	chr13	47471562	HTR2A	OpenSea	TSS1500	0.0467426	-0.124843
cg01821345	chr17	40407147	STAT5B	OpenSea	5'UTR	0.0270048	-0.124939
cg16718136	chr4	41306412		OpenSea		0.00129745	-0.125005
cg22305293	chr3	93851734		OpenSea		0.0136221	-0.125123
cg00734484	chr12	68753413		OpenSea		0.0460931	-0.125179
cg22451657	chr1	6558088	PLEKHG5	S_Shore	Body	0.00395464	-0.125196
cg01440882	chr1	187898134		OpenSea		0.0218708	-0.125223
cg20548231	chr22	31318373	C22orf27	Island	Body	0.00114581	-0.125233
cg08461752	chr10	43522343		OpenSea		0.0220511	-0.125248
cg26352827	chr16	3354591	TIGD7	N_Shore	5'UTR	0.00129933	-0.125272
cg12264517	chr5	66255020	MAST4	OpenSea	5'UTR	0.0364763	-0.125286
cg11626186	chr8	30781105		OpenSea		0.0317113	-0.125298
cg01742249	chr4	6568120		S_Shelf		0.0340709	-0.125332
cg19459454	chr3	32509030		N_Shore		0.0464936	-0.125387
cg25548456	chr1	205345261	LEMD1-AS1	OpenSea	Body	0.0479972	-0.125439
cg02806783	chr2	207996673	KLF7	OpenSea	Body	0.0440436	-0.125567
cg02822921	chr1	173177161	TNFSF4	OpenSea	TSS1500	0.0066363	-0.12558
cg08525575	chr12	53692170	C12orf10	N_Shore	TSS1500	0.00217591	-0.125627
cg14054880	chr3	9433589	THUMPD3-AS1	OpenSea	Body	0.0205098	-0.125708
cg18816521	chr9	38689906		OpenSea		0.000242833	-0.125739
cg18706316	chr13	101978015	NALCN	OpenSea	Body	0.00546195	-0.125818
cg13985193	chr10	43366899		OpenSea		0.0230976	-0.125864
cg22382021	chr8	145755756	MGC70857	Island	TSS1500	0.0179819	-0.125942
cg01168347	chr7	28961931		OpenSea		0.00813889	-0.126104
cg26104475	chr5	169693176	LCP2	OpenSea	Body	0.00562575	-0.126184
cg07298397	chr2	60580884		OpenSea		0.0449337	-0.126188
cg14220416	chr8	117049539	LINC00536	OpenSea	Body	0.0272608	-0.126195
cg23683079	chr10	44353285		OpenSea		0.00387598	-0.126229
cg21216258	chr9	140942584	CACNA1B	S_Shore	Body	0.0133128	-0.1264
cg16196740	chr14	81778390	STON2	OpenSea	Body	0.0103751	-0.126429
cg06611768	chr2	30145152	ALK	S_Shore	TSS1500	0.0352888	-0.126486
cg02580948	chr19	15027830		OpenSea		0.0076297	-0.126556
cg05011836	chr22	43817258	MPPED1	Island	5'UTR	0.00262331	-0.12665
cg11620050	chr5	52769114		OpenSea		0.0252094	-0.126757
cg13622546	chr9	132402607	ASB6	N_Shore	Body	0.0263457	-0.126922
cg11031299	chr6	6871242		OpenSea		0.0155987	-0.126941
cg02636157	chr22	27045283		OpenSea		0.0375442	-0.126981
cg24123198	chr4	184018031		N_Shore		0.0123312	-0.127007
cg07133347	chr1	107600762	PRMT6	S_Shore	3'UTR	0.0144691	-0.127228
cg04270401	chr10	102806871		N_Shore		0.0329688	-0.127401
cg16958467	chr15	57655799		OpenSea		0.00341254	-0.127644
cg15822351	chr3	42307871	CCK	S_Shore	TSS1500	0.0179885	-0.127678
cg08772003	chr10	104629869	AS3MT	S_Shore	Body	0.00244589	-0.127698
cg04315688	chr1	147193969		OpenSea		0.0330735	-0.127827
cg21542796	chr5	87965301	LOC645323	N_Shelf	Body	0.0325228	-0.127858
cg15742496	chr11	5618408	TRIM6-TRIM34	OpenSea	Body	0.000608524	-0.127976
cg23039250	chr1	223308238	TLR5	OpenSea	5'UTR	0.00834234	-0.128064
cg13164087	chr6	87832666		S_Shore		0.00520395	-0.128121
cg07373798	chr4	131032074		OpenSea		0.000653074	-0.128192
cg17642736	chr2	170039085	LRP2	OpenSea	Body	0.0479477	-0.128376
cg06744951	chr16	14029472	ERCC4	OpenSea	Body	0.00842925	-0.128408
cg14398724	chr6	13462406	GFOD1	OpenSea	Body	0.00615409	-0.128428
cg08771884	chr16	4912632	UBN1	OpenSea	Body	0.0430051	-0.128474
cg04139465	chr19	51020297	LRRC4B	Island	3'UTR	0.00309597	-0.128518
cg10709220	chr9	96337635	PHF2	N_Shore	TSS1500	0.000109018	-0.128519
cg19678611	chr3	184523366		OpenSea		0.0250384	-0.1286
cg11461407	chr2	55320612		OpenSea		0.0117638	-0.12882
cg09273112	chr2	86732413	VPS24	OpenSea	3'UTR	0.0464318	-0.12883
cg08535940	chr11	73966786		OpenSea		0.0012298	-0.128949
cg16746221	chr14	20666088	OR11G2	OpenSea	1stExon	0.0480137	-0.128998
cg10515546	chr7	94995293	PON3	OpenSea	Body	0.0242362	-0.129027
cg21756147	chr17	48073063	DLX3	S_Shore	TSS1500	0.00400802	-0.129063
cg21050890	chr5	147617523		OpenSea		0.0163492	-0.12929
cg23806923	chr8	105800479		OpenSea		0.00235926	-0.129334
cg04281750	chr20	22392636	LOC284788	OpenSea	Body	0.01428	-0.129334
cg13867638	chr7	41662641		OpenSea		0.000627711	-0.129362
cg21800396	chr10	96968197	ACSM6	OpenSea	Body	0.0140881	-0.129468
cg11666770	chr19	42430910		N_Shore		0.00255984	-0.129505
cg13753351	chr9	127134207	PSMB7	OpenSea	Body	0.0250602	-0.129532
cg13699412	chr4	101958635	PPP3CA	OpenSea	Body	0.00443178	-0.129566
cg20876499	chr2	161277556	RBMS1	OpenSea	Body	0.0254601	-0.129592
cg06757381	chr1	22110392	USP48	S_Shore	TSS1500	0.0194816	-0.129604
cg27572120	chr6	30419551		Island		1.20337e-05	-0.129677
cg10453758	chr3	132380190	UBA5	S_Shore	Body	0.0011875	-0.129685
cg18338984	chr7	2646955	IQCE	S_Shore	Body	0.000949638	-0.129865
cg06455375	chr11	1947743	TNNT3	Island	Body	0.00332153	-0.12987
cg24840300	chr19	812517	LPPR3	Island	3'UTR	0.0303505	-0.129871
cg19495308	chr6	30120031	TRIM10	OpenSea	3'UTR	0.0112636	-0.129923
cg14773178	chr5	1868261		OpenSea		0.0124929	-0.129928
cg10022331	chr12	109216828	SSH1	OpenSea	Body	0.0293903	-0.130019
cg14372524	chr1	54163860	GLIS1	OpenSea	5'UTR	0.00565925	-0.130102
cg10670119	chr6	1553971		N_Shore		0.0108517	-0.130209
cg11970682	chr2	25877028	DTNB	OpenSea	TSS1500	0.0113325	-0.130427
cg11491998	chr6	30419493		Island		6.34152e-06	-0.130525
cg19146301	chr1	235100790	LOC101927851	OpenSea	TSS1500	0.00197167	-0.130548
cg14497362	chr8	38830814	HTRA4	N_Shore	TSS1500	0.0254357	-0.130623
cg15961658	chr10	11334294	CELF2	OpenSea	Body	0.0257066	-0.13066
cg06957368	chr4	186696162	SORBS2	OpenSea	5'UTR	0.0013555	-0.130689
cg04945312	chr2	220108383	GLB1L	S_Shore	5'UTR	0.0123607	-0.130965
cg18776766	chr3	62590119	CADPS	OpenSea	Body	0.00218259	-0.130971
cg10037611	chr22	50448433	IL17REL	N_Shore	5'UTR	0.000254106	-0.131014
cg02861298	chr9	112889844	AKAP2	OpenSea	5'UTR	0.0443829	-0.131047
cg06352352	chr16	67181466	C16orf70	N_Shore	3'UTR	0.00669664	-0.131074
cg09695851	chr17	3907499		Island		0.00746538	-0.131088
cg18583021	chr19	13685826		OpenSea		0.006568	-0.131174
cg04567302	chr6	31846956	SLC44A4	OpenSea	TSS200	0.0348221	-0.13119
cg26822318	chr8	124893208	FER1L6	OpenSea	5'UTR	0.0128953	-0.131364
cg02774630	chr2	154727554	GALNT13	N_Shore	TSS1500	0.00955664	-0.131365
cg06729277	chr1	31341475		OpenSea		0.0405904	-0.131371
cg05422475	chr1	54429328	LRRC42	OpenSea	Body	0.0102992	-0.131387
cg18640030	chr8	67090752	CRH	S_Shore	TSS200	0.0171359	-0.131549
cg13103476	chr12	122208022	TMEM120B	OpenSea	Body	0.0176107	-0.131712
cg01981452	chr10	123337074	FGFR2	OpenSea	Body	0.00202586	-0.131737
cg15595755	chr5	1867978		OpenSea		0.00166038	-0.131821
cg11199014	chr19	39798563	LRFN1	Island	Body	0.00476747	-0.131825
cg01879260	chr4	38932087	FAM114A1	OpenSea	Body	0.0176879	-0.131941
cg08982816	chr5	77202792	LOC101929154	OpenSea	Body	0.0123808	-0.132041
cg19912309	chr6	170467967		OpenSea		0.0052741	-0.132079
cg25240254	chr19	56000944	SSC5D	Island	Body	0.00423107	-0.132142
cg02267992	chr5	176982116	FAM193B	S_Shore	TSS1500	0.0403048	-0.132319
cg01278041	chr4	184018527	C4orf38	N_Shore	Body	0.0281216	-0.132417
cg16520357	chr13	53625240	OLFM4	OpenSea	3'UTR	0.0224074	-0.132477
cg08431893	chr21	44864600		Island		0.00702834	-0.13251
cg18229178	chr19	36246402	HSPB6	Island	3'UTR	0.0116434	-0.13272
cg13148021	chr9	86972182	SLC28A3	OpenSea	5'UTR	0.0265322	-0.132746
cg20448562	chr2	216994243	XRCC5	OpenSea	Body	0.0168379	-0.132825
cg13128440	chr5	173336131	CPEB4	OpenSea	Body	0.0358278	-0.1329
cg04869977	chr6	7166748	RREB1	OpenSea	5'UTR	0.00797166	-0.133043
cg23793686	chr15	68133972		S_Shore		0.0234582	-0.133264
cg19295314	chr6	1635640	GMDS	OpenSea	Body	0.0115449	-0.133462
cg26706163	chr19	59073369	MZF1	N_Shore	3'UTR	0.0451613	-0.133466
cg00812927	chr5	17261518	BASP1	OpenSea	5'UTR	0.016457	-0.133504
cg13447038	chr3	159558254	SCHIP1	OpenSea	Body	0.0128271	-0.133561
cg24463437	chr1	28396758	EYA3	OpenSea	Body	0.00222315	-0.133652
cg20062681	chr11	94988642		OpenSea		0.0129665	-0.133742
cg02489552	chr19	15121531	CCDC105	N_Shore	TSS200	7.23778e-05	-0.133821
cg06957053	chr7	137533035	DGKI	S_Shore	TSS1500	0.00869515	-0.133879
cg13395344	chr2	107203996		OpenSea		0.00104481	-0.134009
cg20920357	chr4	116877727		OpenSea		0.00699699	-0.134015
cg26715559	chr6	30419491		Island		5.98255e-07	-0.134058
cg00742708	chr18	77983188	PARD6G	OpenSea	Body	0.00176405	-0.134116
cg04810063	chr16	88703634	IL17C	N_Shelf	TSS1500	0.00363147	-0.13427
cg18955367	chr19	49002338	LMTK3	Island	Body	0.00536314	-0.134325
cg01232511	chr16	2867446	PRSS21	Island	Body	0.0298187	-0.134537
cg06005876	chr2	85817498	VAMP5	OpenSea	Body	0.0151087	-0.134632
cg03883921	chr9	130572269	FPGS	OpenSea	Body	0.0115667	-0.134884
cg10647833	chr6	167047842	RPS6KA2	OpenSea	Body	0.0106442	-0.135045
cg24878173	chr11	72533202	ATG16L2	Island	Body	0.00210397	-0.135147
cg22022957	chr11	2908102	CDKN1C	S_Shore	TSS1500	0.00534458	-0.135176
cg19384241	chr2	55393977		OpenSea		0.0214065	-0.135238
cg22018862	chr8	6086849		OpenSea		0.00368504	-0.135296
cg23828301	chr3	3123308	IL5RA	OpenSea	Body	0.0323897	-0.135327
cg09670971	chr19	888612	MED16	N_Shelf	Body	0.00525183	-0.135327
cg05625314	chr4	70579593		OpenSea		0.0242038	-0.135399
cg21582253	chr5	16181039	MARCH11	S_Shore	TSS1500	0.00202232	-0.13545
cg05193189	chr12	133241537	POLE	OpenSea	Body	0.0434816	-0.135451
cg16520701	chr8	34606956		OpenSea		0.0290067	-0.135492
cg01297352	chr1	235821511	MIR5096	OpenSea	Body	0.0479983	-0.135654
cg25519619	chr6	27688955		OpenSea		0.00994711	-0.13573
cg24856024	chr13	99969116	UBAC2	OpenSea	Body	0.00981212	-0.136081
cg02526277	chr11	18230620	LOC494141	Island	TSS200	0.0324118	-0.136181
cg23467079	chr8	124219425	FAM83A	Island	Body	0.00414029	-0.136473
cg10602248	chr2	220108337	GLB1L	Island	1stExon	0.00667902	-0.136899
cg08203845	chr1	184377346	C1orf21	OpenSea	5'UTR	0.0294116	-0.137103
cg14313918	chr3	197759107	LMLN	OpenSea	Body	0.00300585	-0.137163
cg02441474	chr16	89165300	ACSF3	N_Shore	Body	0.0180536	-0.137197
cg01470356	chr4	41746614	PHOX2B	N_Shore	3'UTR	0.00304963	-0.137242
cg17723958	chr12	124429295	CCDC92	OpenSea	5'UTR	0.0322684	-0.137521
cg20280057	chr13	96366367	DNAJC3	OpenSea	Body	0.0265641	-0.137664
cg00210210	chr6	99798738	C6orf168	S_Shore	TSS1500	0.0208495	-0.137667
cg14736911	chr4	120057818	MYOZ2	OpenSea	Body	0.000187053	-0.13774
cg21534673	chr3	188802579		OpenSea		0.036116	-0.137862
cg22451300	chr1	61692418	NFIA	OpenSea	Body	0.0470893	-0.137954
cg06503571	chr7	24930998	OSBPL3	OpenSea	Body	8.20483e-05	-0.137972
cg03915187	chr16	34727092		OpenSea		0.019294	-0.138232
cg08939373	chr11	33563246	C11orf41	OpenSea	TSS1500	0.00794453	-0.138482
cg07510387	chr3	59033261	C3orf67	N_Shelf	5'UTR	0.0113991	-0.138748
cg13252540	chr3	125690774	ROPN1B	S_Shelf	5'UTR	0.00146628	-0.139182
cg19254378	chr12	56425944	IKZF4	OpenSea	Body	0.0231407	-0.139232
cg04524488	chr8	122439189		OpenSea		0.00994219	-0.139318
cg05018460	chr15	80688078		OpenSea		0.00977865	-0.139483
cg12078775	chr6	30419543		Island		5.99417e-05	-0.140067
cg00684114	chr3	12599679	MKRN2	S_Shore	Body	0.000984343	-0.140181
cg07429146	chr7	150822655	AGAP3	Island	Body	0.0383826	-0.140435
cg01624202	chr15	89958550		N_Shore		0.0017884	-0.14052
cg19661978	chr19	49562735		S_Shore		0.026733	-0.140821
cg02603875	chr5	152871549	GRIA1	OpenSea	5'UTR	0.000144346	-0.140843
cg26708484	chr1	6142608	KCNAB2	OpenSea	Body	0.0190863	-0.140846
cg02784823	chr19	49000897	LMTK3	Island	Body	0.0116906	-0.141287
cg13628566	chr6	37927078	ZFAND3	OpenSea	Body	0.0161221	-0.141372
cg24760557	chr10	31986724		OpenSea		0.00252361	-0.141403
cg26259926	chr8	145755974	KIAA1688	Island	Body	0.00242871	-0.141432
cg24473995	chr21	37539151	DOPEY2	OpenSea	Body	0.0339241	-0.141693
cg23169883	chr10	72435301	ADAMTS14	S_Shelf	Body	0.00978299	-0.141694
cg18557047	chr4	106106175	TET2	OpenSea	5'UTR	0.0188568	-0.141965
cg06092502	chr1	42611687		Island		0.00486263	-0.142319
cg10137189	chr5	79221216		OpenSea		0.0255983	-0.142664
cg23699716	chr6	14903922		OpenSea		0.0270313	-0.142721
cg09859659	chr8	142180109	DENND3	N_Shelf	Body	0.00965429	-0.142811
cg26833936	chr1	91303028		S_Shore		0.00106053	-0.142823
cg23655126	chr22	38967436	DMC1	S_Shore	TSS1500	0.0157648	-0.143469
cg05632838	chr8	48557033	SPIDR	OpenSea	Body	0.0109538	-0.143647
cg06479550	chr10	135139895	CALY	S_Shore	Body	0.0276844	-0.143969
cg01405445	chr19	36246406	HSPB6	Island	3'UTR	0.00581558	-0.144159
cg01119903	chr7	35288189	TBX20	OpenSea	Body	0.0151173	-0.144434
cg02106991	chr5	114645492		OpenSea		0.00183539	-0.144449
cg25920019	chr5	180488960		S_Shelf		0.00335831	-0.144467
cg00272608	chr17	25886429	KSR1	OpenSea	5'UTR	0.0433779	-0.144679
cg12058385	chr2	144448686	ARHGAP15	OpenSea	Body	0.0260855	-0.144874
cg15405925	chr5	6591956		OpenSea		0.0410674	-0.14488
cg03636618	chr14	64228585		OpenSea		0.00566616	-0.144997
cg06311780	chr18	6633544		OpenSea		0.00207851	-0.14502
cg17925976	chr9	107969333		OpenSea		0.0149192	-0.145044
cg04609694	chr6	44204009		N_Shore		0.00423349	-0.146171
cg09715285	chr2	220108267	GLB1L	Island	Body	0.0028733	-0.146206
cg00840770	chr1	14040123	PRDM2	OpenSea	5'UTR	0.0341123	-0.146623
cg23213894	chr11	7691961	CYB5R2	N_Shelf	Body	0.0065901	-0.147696
cg04156016	chr5	1868137		OpenSea		0.00156647	-0.147894
cg09933329	chr7	44186183	GCK	Island	Body	0.0381657	-0.148078
cg17344770	chr19	3537694	C19orf71	OpenSea	TSS1500	0.0204895	-0.148129
cg00395230	chr16	11073686	CLEC16A	OpenSea	Body	0.00927124	-0.148244
cg14019050	chr9	107690770	ABCA1	Island	TSS1500	0.000263911	-0.14849
cg07679219	chr12	77417738	E2F7	OpenSea	3'UTR	0.0141427	-0.148584
cg24135491	chr17	4487099	SMTNL2	N_Shore	TSS200	0.0305049	-0.148776
cg24448113	chr5	140475611	PCDHB2	Island	1stExon	0.00354638	-0.148898
cg07249182	chr7	150064909	REPIN1	N_Shore	TSS1500	0.0274085	-0.148951
cg13375589	chr17	4487125	SMTNL2	N_Shore	TSS200	0.0400798	-0.149403
cg05939552	chr18	35143863	BRUNOL4	N_Shore	Body	0.0466487	-0.149528
cg10289324	chr18	60710970		OpenSea		0.00915123	-0.149535
cg08730373	chr14	62589697	LINC00643	OpenSea	Body	0.0491952	-0.150343
cg02073796	chr14	89809994	FOXN3	OpenSea	Body	0.000556491	-0.150447
cg10756982	chr9	36598003	MELK	OpenSea	5'UTR	0.00888616	-0.150459
cg17226676	chr9	116126574	BSPRY	OpenSea	Body	0.00192117	-0.151322
cg14520947	chr1	225942842		OpenSea		0.010296	-0.151416
cg14310109	chr6	157297510	ARID1B	OpenSea	Body	0.0198859	-0.151642
cg16612112	chr2	71205266	ANKRD53	N_Shore	TSS1500	0.00443075	-0.152328
cg13485242	chr14	76169786	TTLL5	OpenSea	Body	0.0254647	-0.152331
cg04772328	chr2	170549930	C2orf77	N_Shore	Body	0.000857242	-0.153171
cg15424045	chr3	93818778	NSUN3	OpenSea	Body	0.0422103	-0.153282
cg06036380	chr9	35569742		OpenSea		0.0414338	-0.153491
cg04214817	chr12	50482013	SMARCD1	S_Shelf	Body	0.00886817	-0.153514
cg03465894	chr11	106342311		OpenSea		0.00359054	-0.154088
cg10788750	chr13	78973425	RNF219-AS1	OpenSea	Body	0.0248007	-0.154115
cg25162923	chr15	65912028	SLC24A1	OpenSea	5'UTR	0.0040898	-0.155173
cg18330536	chr7	23327266		OpenSea		0.0138707	-0.155423
cg26651782	chr19	51505779	KLK9	N_Shore	3'UTR	0.00279991	-0.155647
cg10531073	chr22	38485757	BAIAP2L2	S_Shore	Body	0.00047234	-0.15604
cg11862180	chr2	173378632		OpenSea		0.0296958	-0.156308
cg27285860	chr8	38024119	LSM1	OpenSea	Body	0.0373014	-0.156942
cg06862049	chr19	49001890	LMTK3	Island	Body	0.00364486	-0.156967
cg15410835	chr8	143125637		OpenSea		4.90675e-05	-0.157161
cg26140120	chr8	124219575	FAM83A	Island	Body	0.0246894	-0.157957
cg00439981	chr6	170684299	FAM120B	N_Shore	Body	0.0405356	-0.157967
cg00216676	chr11	134112382	VPS26B	OpenSea	Body	0.00804211	-0.158239
cg17975931	chr13	26090439	ATP8A2	OpenSea	Body	0.00865956	-0.159199
cg06878111	chr10	9999498		OpenSea		0.00463202	-0.159713
cg04079306	chr4	175206217	FBXO8	S_Shore	TSS1500	0.00983201	-0.16014
cg16467921	chr8	128801108		OpenSea		0.00351141	-0.160373
cg00274133	chr1	180579182		OpenSea		0.000902923	-0.160573
cg02256650	chr22	31317287	MORC2-AS1	N_Shore	TSS1500	0.0116759	-0.162457
cg03784463	chr8	686755	ERICH1-AS1	N_Shore	TSS1500	0.0284391	-0.16302
cg12912263	chr2	224499970		OpenSea		0.012272	-0.16372
cg27159720	chr9	7971612		OpenSea		0.00705635	-0.164423
cg00943809	chr7	139542265	TBXAS1	OpenSea	5'UTR	0.000100365	-0.164987
cg16194588	chr19	49002477	LMTK3	Island	Body	0.00491774	-0.165349
cg04941387	chr5	149020695		OpenSea		0.0470813	-0.165515
cg06398054	chr1	53092881		OpenSea		0.00438181	-0.166769
cg08090621	chr1	40162374		S_Shelf		0.000431731	-0.167427
cg09544050	chr8	143580965	BAI1	Island	Body	0.000674787	-0.16751
cg18625538	chr6	87832609		Island		0.00480105	-0.167828
cg04855678	chr3	195946921	OSTalpha	OpenSea	Body	0.00822884	-0.167844
cg24061197	chr2	220108496	GLB1L	S_Shore	5'UTR	0.00794716	-0.173835
cg02317125	chr7	25303453		OpenSea		0.0116972	-0.175359
cg06546677	chr8	145537504	HSF1	OpenSea	Body	0.0128582	-0.175435
cg06452258	chr2	60597809		OpenSea		0.041556	-0.175605
cg01507147	chr9	764329		OpenSea		0.0437402	-0.177072
cg00002033	chr19	39798481	LRFN1	Island	Body	0.01461	-0.181197
cg06260707	chr1	42945689		OpenSea		0.00640159	-0.186988

## Sheet: Table S5
Table S5. Differentially methylated positions (DMPs) in cfDNA from AD APOE ε4 non-carriers and Controls APOE ε4 non-carriers. The table shows 286 DMPs with difference > 0.100, prioritized by beta difference criteria. Each DMP (CpG site) was annotated by UCSC hg19 build. AD = Alzheimer’s disease; ID = identification.
DMP	Genomic coordinates		Gene ID	Relation to CpG context	Relation to Gene Structure	p-value	β-difference
cg20601028	chr20	22738632		OpenSea		0.00239698	0.188011
cg14856563	chr1	19111089		S_Shore		0.040173	0.179935
cg00495303	chr18	3771110	DLGAP1	N_Shore	Body	0.00202225	0.178746
cg24245216	chr19	7004657		OpenSea		0.0342551	0.172613
cg09037093	chr20	29964110		OpenSea		0.0390086	0.166284
cg11744538	chr17	42646995		OpenSea		0.0232955	0.16459
cg11036041	chr4	41365307	LIMCH1	S_Shore	Body	0.00743169	0.159746
cg16425314	chr4	97273416		OpenSea		0.000546151	0.153168
cg03821157	chr2	216325022		OpenSea		0.0497249	0.152626
cg11975790	chr6	30853608	DDR1	S_Shore	5'UTR	0.0413851	0.152129
cg24334149	chr2	71175539	ATP6V1B1	OpenSea	Body	0.0280309	0.151603
cg00824944	chr20	59537908		OpenSea		0.0305752	0.149059
cg21650737	chr8	674525	ERICH1	OpenSea	Body	0.0395382	0.14826
cg04632378	chr13	21900426		Island		0.00171635	0.146466
cg03126799	chr8	23178986	LOXL2	OpenSea	Body	0.00836507	0.145873
cg13903179	chr13	21900392		N_Shore		0.0058761	0.144746
cg10411590	chr13	21900810		S_Shore		0.0049794	0.143015
cg02877240	chr7	112089798	IFRD1	N_Shore	TSS1500	0.0150529	0.142038
cg10685359	chr4	87814065	C4orf36	S_Shore	TSS1500	0.000146984	0.14189
cg22469897	chr19	51858276	ETFB	OpenSea	TSS200	0.0398863	0.141786
cg22238209	chr19	35800743	MAG	Island	Body	0.0109433	0.141759
cg08779649	chr13	50194554		OpenSea		0.0315138	0.141733
cg19142181	chr20	61591066	SLC17A9	Island	Body	0.0442075	0.141152
cg27370471	chr15	101932559	PCSK6	OpenSea	Body	0.00701908	0.139889
cg05216340	chr4	44427777	KCTD8	OpenSea	Body	0.0254698	0.139273
cg09936552	chr5	140254488	PCDHA12	N_Shore	TSS1500	0.0103759	0.139041
cg06647782	chr1	16539671	ARHGEF19	OpenSea	TSS1500	0.0181683	0.138769
cg08423118	chr5	142808610	NR3C1	OpenSea	5'UTR	0.00675171	0.138099
cg26582295	chr1	23763191	ASAP3	Island	Body	0.015322	0.137877
cg03645661	chr12	51656667	SMAGP	OpenSea	Body	0.00496333	0.137867
cg13022687	chr15	20375705		S_Shore		0.0269095	0.137849
cg02907402	chr6	30079425	TRIM31	OpenSea	Body	0.0179656	0.137577
cg01283332	chr5	1856932		Island		0.0162869	0.137472
cg23448505	chr19	37826008	HKR1	S_Shore	5'UTR	0.00850907	0.137147
cg13502125	chr1	147826191		Island		0.0162461	0.136447
cg26028074	chr17	32201533	ASIC2	OpenSea	Body	0.0163036	0.135481
cg26168643	chr13	88328009	SLITRK5	N_Shore	Body	0.0190628	0.135379
cg05198393	chr3	181417084	SOX2-OT	S_Shelf	Body	0.0399318	0.13492
cg15558327	chr20	56883579	RAB22A	N_Shore	TSS1500	0.0037538	0.132613
cg27048067	chr8	674560	ERICH1	OpenSea	Body	0.0178737	0.132516
cg09507411	chr5	82395650	XRCC4	OpenSea	5'UTR	0.0463296	0.131988
cg15984406	chr8	703870		OpenSea		0.0180147	0.131372
cg25105522	chr17	43355089	MAP3K14	OpenSea	Body	0.0403336	0.130951
cg03935495	chr14	22782660		OpenSea		0.000677732	0.130598
cg16351869	chr1	23763241	ASAP3	Island	Body	0.0198515	0.130316
cg09065876	chr17	45949756		Island		0.00845871	0.130143
cg16836250	chr11	87224821		OpenSea		0.00609121	0.129962
cg12289251	chr10	18689471	CACNB2	OpenSea	Body	0.0235264	0.129345
cg20386033	chr4	189042957		OpenSea		0.0243408	0.129042
cg01135546	chr17	45949828		Island		0.00747614	0.128776
cg00290607	chr11	67383545		Island		0.00641195	0.128287
cg25327888	chr10	18689440	CACNB2	OpenSea	Body	0.0203935	0.12775
cg24690094	chr11	67383802		Island		0.0270292	0.126569
cg21733854	chr19	58837770	ZSCAN22	N_Shore	TSS1500	0.0411182	0.126053
cg11220654	chr15	59279345	RNF111	N_Shore	TSS1500	0.0124956	0.125972
cg03290530	chr3	137361526		OpenSea		0.0407149	0.125738
cg14282460	chr8	131108973	ASAP1	OpenSea	Body	0.0257347	0.125535
cg17966268	chr10	30049623		OpenSea		0.00435633	0.12531
cg25345738	chr12	108078835	PWP1	N_Shore	TSS1500	0.0400877	0.125004
cg07629776	chr10	13972210	FRMD4A	OpenSea	Body	0.0211441	0.124724
cg12416506	chr19	34974284	WTIP	S_Shore	Body	0.0114302	0.124706
cg03808001	chr13	112860456		OpenSea		0.0326415	0.124682
cg11037576	chr4	24682696		OpenSea		0.00127394	0.124423
cg13851767	chr9	123656764		Island		0.011684	0.124386
cg02053114	chr17	6621210		S_Shelf		0.0217378	0.124244
cg17857094	chr6	30907280	DPCR1	OpenSea	TSS1500	0.00718601	0.124158
cg08386537	chr2	171569381	LOC440925	N_Shore	Body	0.044691	0.123053
cg08508845	chr14	88490333	LOC101928791	OpenSea	Body	0.00134356	0.122922
cg08206881	chr2	12317357		OpenSea		0.000110986	0.122637
cg11869862	chr15	37399798		N_Shelf		0.0293163	0.122469
cg17179911	chr8	674434	ERICH1	OpenSea	Body	0.0180377	0.122244
cg19026587	chr1	30601960		OpenSea		0.0207778	0.120807
cg07075085	chr3	64572729	ADAMTS9	OpenSea	Body	0.0239366	0.120441
cg19736195	chr14	51836751		OpenSea		0.0422956	0.120262
cg19500098	chr13	21900506		Island		0.00654073	0.120258
cg25193494	chr16	90016004	DEF8	Island	5'UTR	0.0218466	0.120177
cg27311590	chr4	1521984		Island		0.00380172	0.120091
cg26544530	chr13	28896826	FLT1	OpenSea	Body	0.0292174	0.119925
cg01693350	chr11	32452187	WT1	Island	Body	0.0487784	0.119403
cg13068285	chr8	80522759	STMN2	N_Shore	TSS1500	0.0476693	0.119005
cg23008871	chr17	45949743		Island		0.00613041	0.117851
cg24051516	chr11	58507237		OpenSea		0.0244504	0.117614
cg12609785	chr17	43660871		N_Shore		0.00128833	0.117398
cg15335669	chr15	22546908		Island		0.0389392	0.11702
cg15316508	chr3	64008330	PSMD6	N_Shore	Body	0.0183307	0.1168
cg04329125	chr14	105945022	CRIP2	Island	Body	0.0301214	0.116739
cg09465533	chr3	32327675	CMTM8	OpenSea	Body	0.0467488	0.116044
cg11954459	chr8	31355018		OpenSea		0.00802355	0.115717
cg11072540	chr15	47566294	SEMA6D	OpenSea	5'UTR	0.016757	0.115675
cg06153448	chr2	9324127		OpenSea		0.00333373	0.115613
cg09982942	chr2	112898400	FBLN7	S_Shore	Body	0.00828906	0.115485
cg26483941	chr5	43191687	NIM1K	N_Shore	TSS1500	0.00465667	0.11543
cg21336435	chr12	54398561		N_Shore		0.00505101	0.115331
cg08852002	chr14	34421172	EGLN3	S_Shore	TSS1500	0.0134159	0.115278
cg26400830	chr8	53013793		OpenSea		0.0180292	0.115262
cg13930811	chr9	125874627	MIR600	OpenSea	TSS1500	0.00118909	0.11508
cg21109666	chr1	232007841	DISC1	OpenSea	Body	0.0312925	0.114984
cg14273027	chr13	70682736	KLHL1	S_Shore	TSS200	0.00221228	0.114877
cg05507908	chr5	74533279	ANKRD31	S_Shore	TSS1500	0.0438076	0.114252
cg00055434	chr1	2415344	PLCH2	Island	Body	0.0278947	0.113555
cg16518996	chr16	51671563		OpenSea		0.0161475	0.113408
cg00780871	chr8	47917029		OpenSea		0.0469423	0.112865
cg08026464	chr2	223521683	FARSB	S_Shore	TSS1500	0.040702	0.11221
cg07957294	chr1	170638917	PRRX1	OpenSea	Body	0.00720366	0.112147
cg17927824	chr5	116929992		OpenSea		0.00813414	0.111381
cg02208432	chr11	76571458	ACER3	N_Shore	TSS1500	0.0185978	0.111131
cg14597098	chr7	949390	ADAP1	S_Shore	Body	0.0444642	0.110959
cg19203429	chr12	65153815	GNS	S_Shore	TSS1500	0.0164968	0.110686
cg01607558	chr19	38482704	SIPA1L3	OpenSea	5'UTR	0.0183265	0.110621
cg10930290	chr2	219840349	LOC151300	OpenSea	TSS1500	0.0132604	0.110469
cg15851904	chr12	64215680		Island		0.0325134	0.109573
cg19465883	chr1	8484670	RERE	S_Shore	TSS1500	0.0419788	0.109248
cg05813131	chr12	119498879	SRRM4	OpenSea	Body	0.0318498	0.109001
cg15137954	chr11	5618023	TRIM6	OpenSea	5'UTR	0.00523331	0.108943
cg16101574	chr7	7291514		OpenSea		0.0279798	0.108599
cg03020863	chr11	104005644	PDGFD	OpenSea	Body	0.0201169	0.108496
cg11076280	chr17	64733766	PRKCA	OpenSea	Body	0.0235319	0.108148
cg22154659	chr7	27134369	HOXA1	N_Shore	3'UTR	0.0292948	0.107834
cg23420260	chr2	177053285	HOXD1	Island	TSS200	0.00419602	0.107114
cg01592705	chr11	122904716		OpenSea		0.0241171	0.106678
cg17370163	chr5	63461654	RNF180	Island	TSS200	0.00333726	0.10653
cg27459591	chr7	6120483		N_Shore		0.0250783	0.106389
cg11599432	chr17	833810	NXN	OpenSea	Body	0.049804	0.106278
cg18420781	chr6	30124240	TRIM10	OpenSea	Body	0.0345914	0.106191
cg27293631	chr7	8474178	NXPH1	Island	1stExon	0.0264999	0.10609
cg25428553	chr2	105275706		Island		0.0266193	0.105946
cg17466471	chr20	61185397		OpenSea		0.00733471	0.10593
cg04272229	chr4	102958798	BANK1	OpenSea	Body	0.0357935	0.105906
cg25943876	chr13	50422495		S_Shore		0.020547	0.105898
cg03353709	chr4	129349106	LOC100507487	OpenSea	TSS200	0.0195253	0.105842
cg27340201	chr12	66342303	HMGA2	OpenSea	Body	0.0264408	0.10578
cg06445620	chr7	151139071	CRYGN	S_Shore	TSS1500	0.00600026	0.105777
cg00923719	chr9	72772550	MAMDC2-AS1	OpenSea	Body	0.046751	0.105299
cg21737226	chr8	53326668		OpenSea		0.00427803	0.105186
cg17688837	chr4	25090665		S_Shore		0.0122051	0.104383
cg10198479	chr16	85268435		N_Shore		0.00191521	0.104249
cg05833946	chr8	1847999	ARHGEF10	OpenSea	Body	0.00880194	0.104199
cg09098025	chr8	23100643	CHMP7	N_Shelf	TSS1500	0.00637045	0.103867
cg19576843	chr5	11385893	CTNND2	S_Shore	Body	0.0109413	0.103336
cg11747462	chr11	132869600	OPCML	OpenSea	Body	0.0215832	0.103298
cg00740479	chr11	131170123		OpenSea		0.000785174	0.103228
cg10366878	chr4	79531297	ANXA3	OpenSea	3'UTR	0.0143798	0.103179
cg24955743	chr1	2454705	PANK4	S_Shore	Body	0.00172667	0.102975
cg03240726	chr6	110301479	GPR6	S_Shore	3'UTR	0.0142599	0.102602
cg03232390	chr7	109585055		OpenSea		0.0492565	0.102597
cg02101485	chr11	17540282	USH1C	OpenSea	Body	0.0189984	0.102591
cg05857996	chr20	2675418	EBF4	S_Shore	Body	0.0463718	0.102526
cg17503977	chr2	160473461	LOC643072	S_Shore	Body	0.00434118	0.102387
cg00055529	chr17	37123835	FBXO47	OpenSea	TSS200	0.0168364	0.102333
cg12893409	chr10	97802590	CCNJ	N_Shore	TSS1500	0.0133644	0.102134
cg10140454	chr17	17626019	RAI1	Island	5'UTR	0.0237297	0.101936
cg15916745	chr12	30166175		OpenSea		0.0407316	0.10185
cg22940655	chr2	168275428		OpenSea		0.0282575	0.10152
cg00409049	chr2	118980919		N_Shore		0.0300299	0.101388
cg07412315	chr16	86965319		Island		0.0328445	0.101342
cg23218354	chr1	2885244		Island		0.0183919	0.10131
cg13891539	chr12	30322730		N_Shore		0.0438989	0.101302
cg27038428	chr8	125485867	RNF139	N_Shore	TSS1500	0.0252656	0.101284
cg06870213	chr6	55444335	HMGCLL1	S_Shore	TSS1500	0.00873814	0.101185
cg25588820	chr12	108070383		OpenSea		0.0212888	0.101118
cg10237978	chr19	37825211	HKR1	Island	TSS1500	0.00537098	0.101069
cg27032232	chr7	153584609	DPP6	Island	1stExon	0.00142063	0.100914
cg08733172	chr4	174431860		S_Shore		0.022381	0.100842
cg22726500	chr17	1694578	SMYD4	OpenSea	Body	0.0197595	0.100719
cg07717512	chr6	31026287	HCG22	OpenSea	Body	0.0175969	0.100609
cg06687923	chr12	78978827		OpenSea		0.00802896	0.100597
cg22422264	chr15	50792856	USP50	OpenSea	3'UTR	0.0461448	0.100321
cg14582100	chr15	45693742	SPATA5L1	N_Shore	TSS1500	0.0365895	0.100029
cg20175324	chr13	50858812	DLEU1	OpenSea	Body	0.0214707	-0.100073
cg09063835	chr20	58181392	PHACTR3	S_Shore	Body	0.0138872	-0.100313
cg03393340	chr10	72751056		OpenSea		0.0427309	-0.100592
cg02640809	chr5	173213710		OpenSea		0.036632	-0.10063
cg15699514	chr10	10704531		OpenSea		0.032595	-0.101087
cg14526576	chr7	139367822	HIPK2	OpenSea	Body	0.0437377	-0.101592
cg11236430	chr6	36929843	PI16	Island	Body	0.0430591	-0.101609
cg14029856	chr11	56431525	OR8U8	OpenSea	Body	0.0146476	-0.101922
cg24997750	chr3	12023893		OpenSea		0.014233	-0.101974
cg26357116	chr5	76675528	PDE8B	OpenSea	Body	0.0311611	-0.102494
cg03864479	chr5	38534081	LIFR	OpenSea	5'UTR	0.0231605	-0.102515
cg05064829	chr1	185378124		OpenSea		0.00504272	-0.10273
cg09624128	chr9	14372711	NFIB	OpenSea	Body	0.0121895	-0.103807
cg00763961	chr9	108519972	TMEM38B	OpenSea	Body	0.0272898	-0.103822
cg21939979	chr11	119894748		OpenSea		0.0367613	-0.10392
cg23085154	chr5	71014409	CARTPT	N_Shore	TSS1500	0.0345818	-0.104651
cg02090877	chr6	8482345	LOC100506207	OpenSea	Body	0.0242177	-0.104663
cg21210642	chr9	100881995	TRIM14	S_Shore	TSS1500	0.0287085	-0.104811
cg02571055	chr6	158896790	TULP4	OpenSea	Body	0.00142086	-0.105052
cg24062763	chr2	39470750		Island		0.0443799	-0.105117
cg06588001	chr17	6265056		OpenSea		0.0272563	-0.105185
cg09737092	chr8	1937679	KBTBD11	N_Shore	5'UTR	0.0125814	-0.105241
cg00363045	chr13	28611746	FLT3	OpenSea	Body	0.00483631	-0.105429
cg01160993	chr10	71448589		OpenSea		0.00022832	-0.105559
cg23698632	chr22	27670996		OpenSea		0.000333376	-0.105814
cg24984452	chr1	95261186	LINC01057	OpenSea	Body	0.0366686	-0.105907
cg17368297	chr16	11552396		OpenSea		0.0179593	-0.10606
cg00104608	chr3	76146501		OpenSea		0.0445509	-0.106233
cg10226336	chr3	129244295		OpenSea		0.0196473	-0.106269
cg07719684	chr12	132943092		S_Shelf		0.0303731	-0.106404
cg27492459	chr18	50531337	DCC	OpenSea	Body	0.0399255	-0.106536
cg07984168	chr13	26626663	SHISA2	S_Shore	TSS1500	0.0375419	-0.106681
cg04063615	chr12	132293388		N_Shore		0.0239611	-0.106777
cg02372904	chr10	120894857	FAM45A	OpenSea	Body	0.0402455	-0.106822
cg17870959	chr18	76069470		Island		0.0208923	-0.107023
cg16465663	chr15	66285441	MEGF11	OpenSea	Body	0.0150239	-0.107345
cg22146612	chr6	17715219		OpenSea		0.0445913	-0.108033
cg11424828	chr8	2075469	MYOM2	Island	Body	0.0356808	-0.108234
cg27102141	chr10	131843798		Island		0.0438485	-0.108482
cg04279411	chr1	230645569		OpenSea		0.029915	-0.108793
cg07439618	chr3	38648988	SCN5A	OpenSea	Body	0.0298626	-0.108823
cg18448614	chr8	40229677		OpenSea		0.0196434	-0.109009
cg06508738	chr3	138763852	PRR23C	Island	TSS200	0.034796	-0.109083
cg25124907	chr17	4626253		OpenSea		0.0134543	-0.109109
cg03349035	chr7	156452414	RNF32	OpenSea	3'UTR	0.00494585	-0.109189
cg11885415	chr21	30715207	BACH1	OpenSea	3'UTR	0.0176587	-0.109247
cg04248279	chr17	184833	RPH3AL	N_Shore	5'UTR	0.0181377	-0.109409
cg14891200	chr2	220197664	RESP18	S_Shore	Body	0.0109245	-0.109613
cg08986575	chr5	173235445		OpenSea		0.0445738	-0.109962
cg25772418	chr12	131519998	GPR133	S_Shelf	Body	0.0198832	-0.110201
cg15484406	chr14	94461913		OpenSea		0.00497925	-0.11032
cg01957918	chr21	27106248	ATP5J	N_Shore	5'UTR	0.0218395	-0.110437
cg12998953	chr5	148626928	ABLIM3	OpenSea	Body	0.00801606	-0.110496
cg13632595	chr19	39931060		OpenSea		0.027757	-0.111228
cg13672525	chr1	204485087	MDM4	N_Shore	TSS1500	0.000324054	-0.111367
cg18462596	chr12	54148097	CISTR	S_Shelf	Body	0.035143	-0.111574
cg26996626	chr18	48191336	MAPK4	S_Shore	Body	0.000587576	-0.111639
cg04639610	chr2	74942001		N_Shore		0.0107611	-0.111913
cg13063165	chr15	79093076	ADAMTS7	S_Shore	Body	0.0446522	-0.112351
cg00021892	chr1	153582521	S100A16	OpenSea	5'UTR	0.0387741	-0.11239
cg10233674	chr3	112493304		OpenSea		0.020355	-0.112485
cg11757444	chr17	78719173	RPTOR	N_Shore	Body	0.0115227	-0.112638
cg05320897	chr4	188554583		OpenSea		0.0068308	-0.113906
cg19958582	chr16	10107504	GRIN2A	OpenSea	Body	0.00459304	-0.113922
cg10536916	chr6	27841865	HIST1H4L	S_Shore	TSS1500	0.0178531	-0.114067
cg15620245	chr11	129484197	LINC01395	N_Shelf	Body	0.0219418	-0.114211
cg00599628	chr20	17763350		OpenSea		0.0016041	-0.114442
cg27087112	chr2	114737475	LOC100499194	Island	Body	0.00278644	-0.114581
cg18409839	chr3	45164698	CDCP1	OpenSea	Body	0.0120839	-0.114836
cg20781321	chr5	91989663		OpenSea		0.00753886	-0.115623
cg17566325	chr12	133022423		N_Shore		0.00529448	-0.116684
cg25410233	chr1	234450897	SLC35F3	OpenSea	Body	0.0167498	-0.116804
cg05599870	chr8	113900579	CSMD3	OpenSea	Body	0.0139306	-0.117076
cg13609307	chr19	14732706	ADGRE3	OpenSea	Body	0.015784	-0.117382
cg10692012	chr17	39654610		OpenSea		0.0430218	-0.117411
cg07098854	chr17	27048437	SNORD4A	S_Shore	TSS1500	0.00480394	-0.117751
cg27356115	chr15	53422311		OpenSea		0.0195681	-0.117878
cg24104237	chr3	45649408	LIMD1	OpenSea	Body	0.00650195	-0.118539
cg07846061	chr16	74732434	MLKL	N_Shore	5'UTR	0.0165985	-0.118569
cg13308137	chr11	47528955	CUGBP1	OpenSea	5'UTR	0.0179343	-0.118931
cg26164488	chr2	64440295		OpenSea		0.00213919	-0.119202
cg21010821	chr11	111782679	HSPB2	OpenSea	TSS1500	0.0326097	-0.119336
cg00388287	chr2	23358444		OpenSea		0.00051071	-0.119836
cg23206463	chr5	561769		N_Shore		0.00302188	-0.12007
cg24079208	chr11	60506753	MS4A18	OpenSea	Body	0.0191036	-0.120432
cg00078348	chr11	113845487	HTR3A	OpenSea	TSS1500	0.0180721	-0.121273
cg09834706	chr2	39470743		Island		0.0379171	-0.121391
cg12451926	chr8	17272048	MTMR7	S_Shore	TSS1500	0.00199994	-0.121552
cg23596287	chr14	59260204		OpenSea		0.0298865	-0.121743
cg06590229	chr5	176040853		S_Shelf		0.0263684	-0.122117
cg09718037	chr12	117042854		OpenSea		0.0124539	-0.122175
cg20920357	chr4	116877727		OpenSea		0.0334811	-0.122826
cg01950077	chr6	109610932		N_Shore		0.0317028	-0.12325
cg16520701	chr8	34606956		OpenSea		0.0228338	-0.123832
cg10305928	chr10	62426219	ANK3	OpenSea	Body	0.0473972	-0.124536
cg11821532	chr12	131520057	ADGRD1	S_Shelf	Body	0.0252156	-0.124924
cg11352316	chr14	71348712		OpenSea		0.0245987	-0.126908
cg18815398	chr20	61506981		N_Shore		0.000327236	-0.127128
cg16142821	chr15	98025856	LOC101927286	OpenSea	Body	0.0178561	-0.127298
cg01583753	chr2	39470725		N_Shore		0.0128315	-0.128537
cg04315214	chr1	2043799	PRKCZ	N_Shelf	5'UTR	0.0173076	-0.129439
cg03367356	chr12	103633300	C12orf42	OpenSea	Body	0.0264089	-0.133745
cg25601471	chr8	1365027		N_Shore		0.0472312	-0.134157
cg08410888	chr1	30232096		OpenSea		0.00934049	-0.1356
cg25006249	chr20	259898	C20orf96	Island	Body	0.0365546	-0.135678
cg11766580	chr4	7904283	AFAP1	OpenSea	5'UTR	0.0081339	-0.136339
cg00158600	chr20	36540289	VSTM2L	OpenSea	Body	0.0152961	-0.140307
cg09822811	chr17	1459159	PITPNA	OpenSea	Body	0.0376646	-0.141884
cg06012621	chr2	218296732	DIRC3	OpenSea	Body	0.0429611	-0.147078
cg24658778	chr6	152897280	SYNE1	OpenSea	Body	0.00291481	-0.147222
cg08431893	chr21	44864600		Island		0.0108364	-0.147711
cg23830335	chr1	229506493		OpenSea		0.00800919	-0.149109
cg20923605	chr13	112978683		OpenSea		0.0426222	-0.154401
cg21585512	chr11	122030076	LOC399959	OpenSea	Body	0.0280305	-0.160474
cg07104639	chr20	15125595	MACROD2	OpenSea	Body	0.0280708	-0.164088
cg10092377	chr1	200880981	C1orf106	Island	Body	0.00609805	-0.166804
cg06524264	chr20	259925	C20orf96	Island	Body	0.0269137	-0.175686
cg24923430	chr8	8679450	MFHAS1	OpenSea	Body	0.00969352	-0.180212

## Sheet: Table S6
Table S6. EPIC, pyrosequencing and bisulfite cloning sequencing results in HKR1 among AD APOE ε4 non-carriers and Controls APOE ε4 non-carriers. The table shows the results on individualized CpGs within the amplicon and in average. SD=standard deviation.
Technique	Controls (Median ± SD)	AD patients (Median ± SD)	p-value
EPIC
DMR median	34.31 ± 9.58	43.13 ±10.70	0.011
cg12024906	29.04 ± 12.74	36.50 ± 10.61	0.068
Pyrosequencing
CpG median	26.02 ± 19.48	36.51 ±11.85	0.046
CpG1	32.88 ± 24.20	45.58 ± 17.87	0.097
CpG2 - cg12024906	18.92 ± 16.41	30.74 ± 14.57	0.005
CpG3	26.64 ± 20.14	32.16 ±10.15	0.270
CpG4	25.66 ± 20.74	37.56 ± 12.84	0.061
Bisulfite cloning sequencing
CpG median	17.36 ± 10.78	82.28 ± 9.83	0.000
CpG1	20.83 ± 10.75	93.78 ± 4.15	0.000
CpG2	18.75 ± 10.48	91.68 ± 6.82	0.000
CpG3	12.53 ± 8.35	77.10 ± 10.49	0.000
CpG4 - cg12024906	14.58 ± 14.22	62.50 ± 17.33	0.006
CpG5	14.58 ± 12.51	70.85 ± 25.01	0.013
CpG6	22.90 ± 12.49	82.75 ± 7.99	0.000

## Sheet: Table S7
Table S7. Primer pairs employed for pyrosequencing and bisulfite cloning sequencing. Bp: base pair; Tm: melting temperature
Primer	Application	Amplicon size (bp)	Tm1	Forward Primer	Tm2	Reverse Primer
HRK1_bis	Bisulfite cloning sequencing	86	53.73	TTTTTGTATTTTGTTATTTGATTTT	52.35	CATACTAACTACCTATAAAACACTCAC
HRK1_pyro	PCR pyrosequencing	140	58.5	[Btn]TGGGATTAGGGAAGGTTTTTTTTTTAA	56.4	AACACCCAAAAAAACATACTAACTACCTAT
HRK1_seq					43.8	ACTACCTATAAAACACTCAC
